# Supplementary material for: In-depth analysis of Klebsiella aerogenes resistome, virulome and plasmidome worldwide
Source: Sci Rep. 2024 Mar 19;14:6538. doi: 10.1038/s41598-024-57245-1 (PMC10951357; doi:10.1038/s41598-024-57245-1)
Supplement: Supplementary file 1 — Supplementary Table S1. [file 41598_2024_57245_MOESM1_ESM.xls]

## Sheet: TableS1
Table S1. Genomic features of K. aerogenes genomes
Genome	Collection date	Location	Host/Source	Source	ST	CC	virulence_score	resistance_score	num_resistance_classes	Yersiniabactin	Colibactin	Salmochelin	Aerobactin	rmpA2	AGly_acquired	Col_acquired	Fcyn_acquired	Flq_acquired	Gly_acquired	MLS_acquired	Phe_acquired	Rif_acquired	Sul_acquired	Tet_acquired	Tgc_acquired	Tmt_acquired	Bla_acquired	Bla_inhR_acquired	Bla_ESBL_acquired	Bla_ESBL_inhR_acquired	Bla_Carb_acquired
GCA_000215745.1	-	-	-	-	134	CC1	0	0	0	-	-	iro unknown	-	-	-	-	-	-	-	-	-	-	-	-	-	-	-	-	-	-	-
GCA_000534075.1	-	USA	Homo sapiens	Human	93	CC3	2	0	0	ybt 17; ICEKp10	clb 3	iro unknown	-	-	-	-	-	-	-	-	-	-	-	-	-	-	-	-	-	-	-
GCA_000534095.1	-	USA	Homo sapiens	Human	93	CC3	2	0	0	ybt 17; ICEKp10	clb 3	iro unknown	-	-	-	-	-	-	-	-	-	-	-	-	-	-	-	-	-	-	-
GCA_000534115.1	-	USA	Homo sapiens	Human	93	CC3	2	0	0	ybt 20; ICEKp10	clb 3	iro unknown	-	-	-	-	-	-	-	-	-	-	-	-	-	-	-	-	-	-	-
GCA_000534135.1	-	USA	Homo sapiens	Human	4	CC1	2	0	0	ybt 17; ICEKp10	clb 3	iro unknown	-	-	-	-	-	-	-	-	-	-	-	-	-	-	-	-	-	-	-
GCA_000534235.1	-	USA	Homo sapiens	Human	4	CC1	2	0	0	ybt 17; ICEKp10	clb 3	iro unknown	-	-	-	-	-	-	-	-	-	-	-	-	-	-	-	-	-	-	-
GCA_000534255.1	-	USA	Homo sapiens	Human	4	CC1	2	0	0	ybt 17; ICEKp10	clb 3	iro unknown	-	-	-	-	-	-	-	-	-	-	-	-	-	-	-	-	-	-	-
GCA_000534315.1	-	USA	Homo sapiens	Human	93	CC3	2	0	0	ybt 20; ICEKp10	clb 3	iro unknown	-	-	-	-	-	-	-	-	-	-	-	-	-	-	-	-	-	-	-
GCA_000534335.1	-	USA	Homo sapiens	Human	93	CC3	2	0	6	ybt 17; ICEKp10	clb 3	iro unknown	-	-	aac(3)-IId^;aadA5;strA.v1^;strB.v1*	-	-	-	-	mphA	-	-	sul1;sul2	tet(A).v1	-	dfrA17	TEM-1D.v1^	-	-	-	-
GCA_000692155.1	2013	USA	Homo sapiens	Human	69		0	0	0	-	-	iro unknown	-	-	-	-	-	-	-	-	-	-	-	-	-	-	-	-	-	-	-
GCA_000692175.1	2013	USA	Homo sapiens	Human	128		2	0	0	ybt 17; ICEKp10	clb 3	iro unknown	-	-	-	-	-	-	-	-	-	-	-	-	-	-	-	-	-	-	-
GCA_000692195.1	2013	USA	Homo sapiens	Human	93	CC3	2	0	0	ybt 17; ICEKp10	clb 3	iro unknown	-	-	-	-	-	-	-	-	-	-	-	-	-	-	-	-	-	-	-
GCA_000692215.1	2013	USA	Homo sapiens	Human	93	CC3	2	0	0	ybt unknown	clb 3 (truncated)	iro unknown	-	-	-	-	-	-	-	-	-	-	-	-	-	-	-	-	-	-	-
GCA_000755545.1	-	-	Homo sapiens	Human	34	CC7	0	0	0	-	-	iro unknown	-	-	-	-	-	-	-	-	-	-	-	-	-	-	-	-	-	-	-
GCA_000802765.1	2012	USA	Homo sapiens	Human	186		0	2	3	-	-	iro unknown	-	-	aph3-Ia.v1*;strA.v1;strB.v1	-	-	-	-	-	-	-	-	tet(B).v2*	-	-	-	-	-	-	NDM-1*
GCA_000950145.1	2012	USA	mahi mahi fish	Animal	-		0	0	0	-	-	-	-	-	-	-	-	-	-	-	-	-	-	-	-	-	-	-	-	-	-
GCA_000956775.1	2011	-	-	-	142		0	0	4	-	-	-	-	-	-	-	fosA7*	qnrS1	-	-	-	-	-	tet(59);tet(A).v1	-	-	LAP-2	-	-	-	-
GCA_000956895.1	2012	USA	-	-	375		2	2	5	ybt 17; ICEKp10	clb 3	iro unknown	-	-	aac(6')-Ib'.v1*;aadA*;strA.v1^;strB.v1	-	-	-	-	-	-	-	sul2	-	-	dfrA14.v2*	OXA-9.v1;TEM-1D.v1^	-	-	-	KPC-3
GCA_000957275.1	2013	USA	-	-	418		0	2	2	-	-	iro unknown	-	-	-	-	-	-	-	-	-	-	-	-	-	-	TEM-1D.v1^	-	-	-	KPC-3
GCA_000957485.1	2010	USA	-	-	-		0	2	3	-	-	iro unknown	-	-	-	-	-	-	-	-	-	-	-	-	-	-	TEM-1D.v1^	-	SHV-12	-	KPC-2
GCA_000957525.1	2011	USA	-	-	181		0	0	0	-	-	iro unknown	-	-	-	-	-	-	-	-	-	-	-	-	-	-	-	-	-	-	-
GCA_000957705.1	2012	USA	-	-	384		0	2	5	-	-	-	-	-	aac(6')-Ib'.v1;aadA*;strA.v1^;strB.v1	-	-	-	-	-	-	-	sul2	-	-	dfrA14.v2*	OXA-9.v1;TEM-1D.v1^	-	-	-	KPC-3
GCA_000957715.1	2012	USA	-	-	375		2	2	5	ybt 17; ICEKp10	clb 3	iro unknown	-	-	aac(6')-Ib'.v1*;aadA*;strA.v1^;strB.v1	-	-	-	-	-	-	-	sul2	-	-	dfrA14.v2*	OXA-9.v1;TEM-1D.v1^	-	-	-	KPC-3
GCA_000957725.1	2012	USA	-	-	375		2	2	5	ybt 17; ICEKp10	clb 3	iro unknown	-	-	aac(6')-Ib'.v1*;aadA*;strA.v1^;strB.v1	-	-	-	-	-	-	-	sul2	-	-	dfrA14.v2*	OXA-9.v1;TEM-1D.v1^	-	-	-	KPC-3
GCA_000958075.1	2012	USA	-	-	93	CC3	2	0	0	ybt 20; ICEKp10	clb 3	iro unknown	-	-	-	-	-	-	-	-	-	-	-	-	-	-	-	-	-	-	-
GCA_000958305.1	2014	USA	-	-	93	CC3	0	2	7	-	-	iro unknown	-	-	aac(6')-IIc;aadA*	-	-	qnrB4	-	-	floR.v2*	-	sul1;sul2	tet(D)	-	-	OXA-9.v1;TEM-1D.v1^	-	-	-	KPC-2
GCA_001006555.1	2013	Malaysia	Bitter gout	Environment	427		0	0	1	-	-	iro unknown	-	-	-	-	-	-	-	-	-	-	-	tet(C)*	-	-	-	-	-	-	-
GCA_001011175.1	2009	USA	Homo sapiens	Human	93	CC3	2	0	0	ybt 20; ICEKp10	clb 3	iro unknown	-	-	-	-	-	-	-	-	-	-	-	-	-	-	-	-	-	-	-
GCA_001011185.1	2003	USA	Homo sapiens	Human	93	CC3	2	0	0	ybt 20; ICEKp10	clb 3	iro unknown	-	-	-	-	-	-	-	-	-	-	-	-	-	-	-	-	-	-	-
GCA_001011195.1	2004	USA	Homo sapiens	Human	4	CC1	2	0	0	ybt 17; ICEKp10 (incomplete)	clb 3	iro unknown	-	-	-	-	-	-	-	-	-	-	-	-	-	-	-	-	-	-	-
GCA_001011205.1	2004	USA	Homo sapiens	Human	93	CC3	2	0	0	ybt 17; ICEKp10	clb 3	iro unknown	-	-	-	-	-	-	-	-	-	-	-	-	-	-	-	-	-	-	-
GCA_001011255.1	2004	USA	Homo sapiens	Human	4	CC1	2	0	1	ybt 17; ICEKp10	clb 3 (truncated)	iro unknown	-	-	-	-	-	-	-	-	-	-	-	-	-	-	TEM-1D.v1^	-	-	-	-
GCA_001011265.1	2005	USA	Homo sapiens	Human	93	CC3	2	0	0	ybt 0; ICEKp10	clb 3	iro unknown	-	-	-	-	-	-	-	-	-	-	-	-	-	-	-	-	-	-	-
GCA_001011295.1	2005	USA	Homo sapiens	Human	103		0	0	0	-	-	iro unknown	-	-	-	-	-	-	-	-	-	-	-	-	-	-	-	-	-	-	-
GCA_001011305.1	2006	USA	Homo sapiens	Human	169		0	0	0	-	-	iro unknown	-	-	-	-	-	-	-	-	-	-	-	-	-	-	-	-	-	-	-
GCA_001011335.1	2012	USA	Homo sapiens	Human	321		0	0	0	-	-	iro unknown	-	-	-	-	-	-	-	-	-	-	-	-	-	-	-	-	-	-	-
GCA_001011355.1	2010	USA	Homo sapiens	Human	-		0	0	0	-	-	iro unknown	-	-	-	-	-	-	-	-	-	-	-	-	-	-	-	-	-	-	-
GCA_001011375.1	2003	USA	Homo sapiens	Human	22	CC7	0	0	0	-	-	iro unknown	-	-	-	-	-	-	-	-	-	-	-	-	-	-	-	-	-	-	-
GCA_001011385.1	2002	USA	Homo sapiens	Human	168		0	0	0	-	-	iro unknown	-	-	-	-	-	-	-	-	-	-	-	-	-	-	-	-	-	-	-
GCA_001011415.1	2002	USA	Homo sapiens	Human	93	CC3	2	0	0	ybt 17; ICEKp10	clb 3	iro unknown	-	-	-	-	-	-	-	-	-	-	-	-	-	-	-	-	-	-	-
GCA_001011425.1	2006	USA	Homo sapiens	Human	170		0	0	0	-	-	iro unknown	-	-	-	-	-	-	-	-	-	-	-	-	-	-	-	-	-	-	-
GCA_001011455.1	2004	USA	Homo sapiens	Human	-		2	0	0	ybt 20; ICEKp10 (incomplete)	clb 3	iro unknown	-	-	-	-	-	-	-	-	-	-	-	-	-	-	-	-	-	-	-
GCA_001011475.1	2006	USA	Homo sapiens	Human	171		0	0	0	-	-	iro unknown	-	-	-	-	-	-	-	-	-	-	-	-	-	-	-	-	-	-	-
GCA_001011495.1	2007	USA	Homo sapiens	Human	-		2	0	0	ybt 17; ICEKp10	clb 3	iro unknown	-	-	-	-	-	-	-	-	-	-	-	-	-	-	-	-	-	-	-
GCA_001011515.1	2008	USA	Homo sapiens	Human	403		0	0	0	-	-	-	-	-	-	-	-	-	-	-	-	-	-	-	-	-	-	-	-	-	-
GCA_001011535.1	2007	USA	Homo sapiens	Human	4	CC1	2	0	0	ybt 17; ICEKp10	clb 3	iro unknown	-	-	-	-	-	-	-	-	-	-	-	-	-	-	-	-	-	-	-
GCA_001011545.1	2010	USA	Homo sapiens	Human	134	CC1	0	0	0	-	-	iro unknown	-	-	-	-	-	-	-	-	-	-	-	-	-	-	-	-	-	-	-
GCA_001011575.1	2011	USA	Homo sapiens	Human	-		2	0	0	ybt 17; ICEKp10	clb 3	iro unknown	-	-	-	-	-	-	-	-	-	-	-	-	-	-	-	-	-	-	-
GCA_001011595.1	2011	USA	Homo sapiens	Human	333		0	0	0	-	-	iro unknown	-	-	-	-	-	-	-	-	-	-	-	-	-	-	-	-	-	-	-
GCA_001011615.1	2009	USA	Homo sapiens	Human	15		2	0	0	ybt 17; ICEKp10	clb 3	iro unknown	-	-	-	-	-	-	-	-	-	-	-	-	-	-	-	-	-	-	-
GCA_001011625.1	2009	USA	Homo sapiens	Human	202		0	0	0	-	-	-	-	-	-	-	-	-	-	-	-	-	-	-	-	-	-	-	-	-	-
GCA_001011645.1	2010	USA	Homo sapiens	Human	176		0	0	0	-	-	iro unknown	-	-	-	-	-	-	-	-	-	-	-	-	-	-	-	-	-	-	-
GCA_001011795.1	2012	USA	Homo sapiens	Human	-		2	0	0	ybt unknown	clb 3	-	-	-	-	-	-	-	-	-	-	-	-	-	-	-	-	-	-	-	-
GCA_001011815.1	2013	USA	Homo sapiens	Human	-		2	0	0	ybt 17; ICEKp10	clb 3	iro unknown	-	-	-	-	-	-	-	-	-	-	-	-	-	-	-	-	-	-	-
GCA_001011915.1	2013	USA	Homo sapiens	Human	117		2	0	0	ybt 17; ICEKp10 (incomplete)	clb 3	iro unknown	-	-	-	-	-	-	-	-	-	-	-	-	-	-	-	-	-	-	-
GCA_001011935.1	2012	USA	Homo sapiens	Human	4	CC1	2	0	0	ybt 17; ICEKp10	clb 3	iro unknown	-	-	-	-	-	-	-	-	-	-	-	-	-	-	-	-	-	-	-
GCA_001021995.1	2010	USA	Homo sapiens	Human	133		0	2	1	-	-	iro unknown	-	-	-	-	-	-	-	-	-	-	-	-	-	-	-	-	-	-	KPC-2
GCA_001030055.1	2014	-	Homo sapiens	Human	190		0	0	0	-	-	iro unknown	-	-	-	-	-	-	-	-	-	-	-	-	-	-	-	-	-	-	-
GCA_001030125.1	2014	-	Homo sapiens	Human	135		0	0	1	-	-	iro unknown	-	-	-	-	fosA7*	-	-	-	-	-	-	-	-	-	-	-	-	-	-
GCA_001030165.1	2014	-	Homo sapiens	Human	93	CC3	2	0	0	ybt 17; ICEKp10	clb 3	iro unknown	-	-	-	-	-	-	-	-	-	-	-	-	-	-	-	-	-	-	-
GCA_001030185.1	2014	-	Homo sapiens	Human	190		0	0	0	-	-	iro unknown	-	-	-	-	-	-	-	-	-	-	-	-	-	-	-	-	-	-	-
GCA_001472155.1	2011	Canada	Homo sapiens	Human	4	CC1	2	0	0	ybt 17; ICEKp10	clb 3	iro unknown	-	-	-	-	-	-	-	-	-	-	-	-	-	-	-	-	-	-	-
GCA_001472275.1	2011	Tunisia	Homo sapiens	Human	189		0	2	1	-	-	iro unknown	-	-	-	-	-	-	-	-	-	-	-	-	-	-	-	-	-	-	OXA-48
GCA_001472415.1	2011	USA	Homo sapiens	Human	103		0	0	0	-	-	iro unknown	-	-	-	-	-	-	-	-	-	-	-	-	-	-	-	-	-	-	-
GCA_001472725.1	2012	Brazil	Homo sapiens	Human	4	CC1	2	2	4	ybt 16; ICEKp12	clb 3	iro unknown	-	-	aac(3)-IIa.v1^;aac(6')-Ib-cr.v2	-	-	-	-	-	CatB4.v1?	-	-	-	-	-	OXA-1	-	-	-	KPC-2
GCA_001472755.1	2012	Brazil	Homo sapiens	Human	4	CC1	2	2	9	ybt 16; ICEKp12	clb 3	iro unknown	-	-	aac(3)-IIa.v1^;aac(6')-Ib-cr.v2;strA.v1^;strB.v1	-	-	qnrB1.v2^	-	-	CatB4.v1?	-	sul2	tet(A).v1	-	dfrA14.v2*	OXA-1;TEM-1D.v1^	-	CTX-M-15	-	KPC-2
GCA_001472935.1	2013	Guatemala	Homo sapiens	Human	93	CC3	2	2	10	ybt 20; ICEKp10 (truncated)	clb 3	iro unknown	-	-	aac(3)-IId^;aac(6')-Ib-cr.v2;strA.v1^;strB.v1	-	-	qnrB1.v2^	-	mphA	CatB4.v1?;catA1^	-	sul2*	tet(D)	-	dfrA14.v2*	OXA-1;TEM-1D.v1^;TEM-1D.v1^	-	CTX-M-15;SHV-12	-	NDM-6
GCA_001473095.1	2013	Saudi Arabia	Homo sapiens	Human	208		0	2	9	-	-	iro unknown	-	-	aadA2^;aadA^;aph3-Ia.v1^;strA.v1^	-	-	qnrS1	-	-	cmlA1*	-	sul2;sul3	tet(D)	-	dfrA12;dfrA14.v2*	TEM-1D.v1^	-	CTX-M-14^	-	OXA-48
GCA_001518035.1	2008	USA	Homo sapiens	Human	424		0	0	0	-	-	iro unknown	-	-	-	-	-	-	-	-	-	-	-	-	-	-	-	-	-	-	-
GCA_001518055.1	2009	USA	Homo sapiens	Human	202		0	0	0	-	-	-	-	-	-	-	-	-	-	-	-	-	-	-	-	-	-	-	-	-	-
GCA_001518115.1	2010	USA	Homo sapiens	Human	93	CC3	2	0	0	ybt 20; ICEKp10	clb 3 (incomplete)	iro unknown	-	-	-	-	-	-	-	-	-	-	-	-	-	-	-	-	-	-	-
GCA_001518125.1	2014	USA	Homo sapiens	Human	181		0	0	0	-	-	iro unknown	-	-	-	-	-	-	-	-	-	-	-	-	-	-	-	-	-	-	-
GCA_001518435.1	2014	USA	Homo sapiens	Human	202		0	0	0	-	-	-	-	-	-	-	-	-	-	-	-	-	-	-	-	-	-	-	-	-	-
GCA_001518675.1	2013	USA	Homo sapiens	Human	181		0	0	0	-	-	iro unknown	-	-	-	-	-	-	-	-	-	-	-	-	-	-	-	-	-	-	-
GCA_001525245.1	2014	Colombia	Homo sapiens	Human	4	CC1	0	2	6	-	-	iro unknown	-	-	aac(6')-Ib-cr.v2;aadA16*	-	-	qnrB19^	-	-	-	arr-3	sul1	-	-	dfrA27	-	-	-	-	KPC-2
GCA_001525265.1	2014	Turkey	Homo sapiens	Human	188		0	2	1	-	-	iro unknown	-	-	-	-	-	-	-	-	-	-	-	-	-	-	-	-	-	-	OXA-48
GCA_001525505.1	2014	Turkey	Homo sapiens	Human	188		0	2	1	-	-	iro unknown	-	-	-	-	-	-	-	-	-	-	-	-	-	-	-	-	-	-	OXA-48
GCA_001559215.2	2014	USA	Homo sapiens	Human	93	CC3	2	0	0	ybt 20; ICEKp10	clb 3	iro unknown	-	-	-	-	-	-	-	-	-	-	-	-	-	-	-	-	-	-	-
GCA_001571545.2	1997	France	Homo sapiens	Human	93	CC3	2	1	5	ybt 20; ICEKp10	clb 3	iro unknown	-	-	aadA	-	-	-	-	-	floR.v2*	-	sul1;sul1;sul2	-	-	dfrA1.v2*	-	-	TEM-24.v1	-	-
GCA_001593585.2	2014	USA	Homo sapiens	Human	93	CC3	2	0	0	ybt 17; ICEKp10	clb 3	iro unknown	-	-	-	-	-	-	-	-	-	-	-	-	-	-	-	-	-	-	-
GCA_001631185.1	2013	USA	Homo sapiens	Human	93	CC3	0	0	0	-	-	iro unknown	-	-	-	-	-	-	-	-	-	-	-	-	-	-	-	-	-	-	-
GCA_001631215.1	2014	USA	Homo sapiens	Human	405		0	0	0	-	-	-	-	-	-	-	-	-	-	-	-	-	-	-	-	-	-	-	-	-	-
GCA_001631305.1	2013	USA	Homo sapiens	Human	93	CC3	2	0	0	ybt 20; ICEKp10	clb 3 (incomplete)	iro unknown	-	-	-	-	-	-	-	-	-	-	-	-	-	-	-	-	-	-	-
GCA_001631315.1	2014	USA	Homo sapiens	Human	-		2	0	0	ybt unknown	clb 3 (truncated)	iro unknown	-	-	-	-	-	-	-	-	-	-	-	-	-	-	-	-	-	-	-
GCA_001631345.1	2013	USA	Homo sapiens	Human	180		0	0	0	-	-	iro unknown	-	-	-	-	-	-	-	-	-	-	-	-	-	-	-	-	-	-	-
GCA_001631565.1	2013	USA	Homo sapiens	Human	4	CC1	2	0	0	ybt 17; ICEKp10 (incomplete)	clb 3	iro unknown	-	-	-	-	-	-	-	-	-	-	-	-	-	-	-	-	-	-	-
GCA_001631605.1	2014	USA	Homo sapiens	Human	-		0	0	0	-	-	-	-	-	-	-	-	-	-	-	-	-	-	-	-	-	-	-	-	-	-
GCA_001631645.1	2013	USA	Homo sapiens	Human	207		1	0	0	ybt 4; plasmid	-	iro unknown	-	-	-	-	-	-	-	-	-	-	-	-	-	-	-	-	-	-	-
GCA_001631655.1	2014	USA	Homo sapiens	Human	182		0	0	0	-	-	iro unknown	-	-	-	-	-	-	-	-	-	-	-	-	-	-	-	-	-	-	-
GCA_001631725.1	2014	USA	Homo sapiens	Human	93	CC3	2	0	0	ybt 17; ICEKp10 (incomplete)	clb 3	iro unknown	-	-	-	-	-	-	-	-	-	-	-	-	-	-	-	-	-	-	-
GCA_001631735.1	2015	USA	Homo sapiens	Human	93	CC3	2	0	0	ybt 17; ICEKp10	clb 3	iro unknown	-	-	-	-	-	-	-	-	-	-	-	-	-	-	-	-	-	-	-
GCA_001631755.1	2014	USA	Homo sapiens	Human	93	CC3	2	0	0	ybt 20; ICEKp10	clb 3 (incomplete)	iro unknown	-	-	-	-	-	-	-	-	-	-	-	-	-	-	-	-	-	-	-
GCA_001631815.1	2011	USA	Homo sapiens	Human	56		0	0	0	-	-	iro unknown	-	-	-	-	-	-	-	-	-	-	-	-	-	-	-	-	-	-	-
GCA_001631845.1	2014	USA	Homo sapiens	Human	426		2	0	0	ybt 17; ICEKp10	clb 3	-	-	-	-	-	-	-	-	-	-	-	-	-	-	-	-	-	-	-	-
GCA_001631895.1	2014	USA	Homo sapiens	Human	231		0	0	0	-	-	iro unknown	-	-	-	-	-	-	-	-	-	-	-	-	-	-	-	-	-	-	-
GCA_001649605.2	2011	Brazil	Homo sapiens	Human	-		2	2	5	ybt 16; ICEKp12	clb 3	iro unknown	-	-	aac(3)-IIa.v1	-	-	-	-	-	-	-	sul1	-	-	dfrA22*	TEM-1D.v1^	-	-	-	KPC-2
GCA_001662695.1	2006	Brazil	Homo sapiens	Human	93	CC3	2	1	8	ybt 20; ICEKp10	clb 3	iro unknown	-	-	aac(6')-Ib'.v1;aadA*;aadA2;rmtG	-	-	qnrS1	-	-	cmlA4*	-	sul1;sul2	tet(D)	-	dfrA15.v2*	OXA-9.v1;TEM-1D.v1^	-	CTX-M-59	-	-
GCA_001662705.1	2007	Brazil	Homo sapiens	Human	93	CC3	2	1	6	ybt 20; ICEKp10	clb 3	iro unknown	-	-	aac(3)-IIa.v1;aac(6')-Ib'.v1^;aadA*	-	-	qnrS1	-	-	catII.1*	-	sul1	-	-	-	OXA-2;OXA-9.v1	-	CTX-M-2	-	-
GCA_001662715.1	2012	Brazil	Homo sapiens	Human	93	CC3	2	0	5	ybt 20; ICEKp10	clb 3	iro unknown	-	-	aac(6')-Ib'.v1;aadA*;aadA2	-	-	-	-	-	cmlA4*	-	sul1	-	-	dfrA15.v2*	OXA-9.v1	-	-	-	-
GCA_001662765.1	2007	Brazil	Homo sapiens	Human	93	CC3	2	1	6	ybt 20; ICEKp10	clb 3	iro unknown	-	-	aac(3)-IIa.v1;aadA*	-	-	qnrS1	-	-	catII.1*	-	sul1	-	-	-	OXA-2;OXA-9.v1;TEM-1D.v1^	-	CTX-M-2	-	-
GCA_001939895.1	2016	China	Homo sapiens	Human	-		0	0	0	-	-	iro unknown	-	-	-	-	-	-	-	-	-	-	-	-	-	-	-	-	-	-	-
GCA_001974865.1	2011	Argentina	soil	Environment	-		0	0	0	-	-	-	-	-	-	-	-	-	-	-	-	-	-	-	-	-	-	-	-	-	-
GCA_002003705.1	2010	Brazil	Homo sapiens	Human	93	CC3	2	1	7	ybt 20; ICEKp10 (truncated)	clb 3 (incomplete) (truncated)	iro unknown	-	-	aac(6')-Ib'.v1;aadA*;aadA2;rmtG	-	-	qnrS1	-	-	cmlA4*	-	sul1	-	-	dfrA15.v2*	OXA-9.v1;TEM-1D.v1^	-	CTX-M-59	-	-
GCA_002152895.1	2015	USA	Homo sapiens	Human	151		2	0	0	ybt 17; ICEKp10	clb 3	iro unknown	-	-	-	-	-	-	-	-	-	-	-	-	-	-	-	-	-	-	-
GCA_002152915.1	2015	USA	Homo sapiens	Human	93	CC3	2	0	0	ybt 20; ICEKp10 (incomplete)	clb 3 (incomplete)	iro unknown	-	-	-	-	-	-	-	-	-	-	-	-	-	-	-	-	-	-	-
GCA_002152925.1	2015	USA	Homo sapiens	Human	-		0	0	0	-	-	iro unknown	-	-	-	-	-	-	-	-	-	-	-	-	-	-	-	-	-	-	-
GCA_002182075.1	2013	USA	Homo sapiens	Human	418		0	2	2	-	-	iro unknown	-	-	-	-	-	-	-	-	-	-	-	-	-	-	TEM-1D.v1^	-	-	-	KPC-3
GCA_002184575.2	2014	USA	Homo sapiens	Human	92	CC6	0	0	0	-	-	iro unknown	-	-	-	-	-	-	-	-	-	-	-	-	-	-	-	-	-	-	-
GCA_002184625.2	2015	USA	Homo sapiens	Human	136		0	0	0	-	-	iro unknown	-	-	-	-	-	-	-	-	-	-	-	-	-	-	-	-	-	-	-
GCA_002185345.2	2013	USA	Homo sapiens	Human	-		0	0	0	-	-	-	-	-	-	-	-	-	-	-	-	-	-	-	-	-	-	-	-	-	-
GCA_002204605.1	2017	USA	soil	Environment	202		0	0	0	-	-	-	-	-	-	-	-	-	-	-	-	-	-	-	-	-	-	-	-	-	-
GCA_002591115.1	2014	USA	Homo sapiens	Human	151		2	0	0	ybt 17; ICEKp10	clb 3	iro unknown	-	-	-	-	-	-	-	-	-	-	-	-	-	-	-	-	-	-	-
GCA_002796405.1	-	-	-	-	150		0	0	0	-	-	iro unknown	-	-	-	-	-	-	-	-	-	-	-	-	-	-	-	-	-	-	-
GCA_002796425.1	-	-	-	-	240		0	0	0	-	-	iro unknown	-	-	-	-	-	-	-	-	-	-	-	-	-	-	-	-	-	-	-
GCA_002796525.1	-	-	-	-	93	CC3	2	0	0	ybt 20; ICEKp10	clb 3	iro unknown	-	-	-	-	-	-	-	-	-	-	-	-	-	-	-	-	-	-	-
GCA_002849555.1	2017	China	Homo sapiens	Human	349		1	0	7	ybt 19; ICEKp16	-	-	-	-	strA.v1^;strB.v1	-	-	qnrS1	-	-	floR.v1*	-	sul2	tet(A).v1	-	dfrA14.v2*	LAP-2	-	-	-	-
GCA_002891215.1	2014	USA	Homo sapiens	Human	93	CC3	2	0	0	ybt 20; ICEKp10	clb 3	iro unknown	-	-	-	-	-	-	-	-	-	-	-	-	-	-	-	-	-	-	-
GCA_002918815.1	2015	USA	-	-	197		0	2	7	-	-	iro unknown	-	-	aadA2;aadA^	-	-	qnrS1	-	mphA	cmlA1*	-	sul1;sul3	-	-	dfrA12	-	-	-	-	KPC-3
GCA_002948835.2	-	-	-	-	93	CC3	2	0	4	ybt 17; ICEKp10 (truncated)	clb 3	iro unknown	-	-	aadA2^	-	-	-	-	-	-	-	sul1	tet(A).v1*	-	dfrA12	-	-	-	-	-
GCA_003075515.1	-	-	-	-	136		0	0	0	-	-	iro unknown	-	-	-	-	-	-	-	-	-	-	-	-	-	-	-	-	-	-	-
GCA_003225895.1	2013	Spain	Homo sapiens	Human	-		0	2	1	-	-	iro unknown	-	-	-	-	-	-	-	-	-	-	-	-	-	-	-	-	-	-	OXA-48
GCA_003417445.1	1979	USA	Homo sapiens	Human	-		0	0	0	-	-	iro unknown	-	-	-	-	-	-	-	-	-	-	-	-	-	-	-	-	-	-	-
GCA_003425735.1	2016	China	Homo sapiens	Human	238		0	2	2	-	-	iro unknown	-	-	-	-	-	-	-	-	-	-	-	-	-	-	-	-	SHV-12	-	NDM-1
GCA_003546885.1	2015	USA	Homo sapiens	Human	93	CC3	2	0	0	ybt 20; ICEKp10	clb 3	iro unknown	-	-	-	-	-	-	-	-	-	-	-	-	-	-	-	-	-	-	-
GCA_003812185.1	2016	-	Homo sapiens	Human	93	CC3	2	0	0	ybt 17; ICEKp10	clb 3	iro unknown	-	-	-	-	-	-	-	-	-	-	-	-	-	-	-	-	-	-	-
GCA_003950535.1	2017	USA	Homo sapiens	Human	-		0	0	0	-	-	iro unknown	-	-	-	-	-	-	-	-	-	-	-	-	-	-	-	-	-	-	-
GCA_003950545.1	2017	USA	Homo sapiens	Human	422		0	0	0	-	-	iro unknown	-	-	-	-	-	-	-	-	-	-	-	-	-	-	-	-	-	-	-
GCA_003950575.1	2017	USA	Homo sapiens	Human	4	CC1	2	0	0	ybt 17; ICEKp10	clb 3	iro unknown	-	-	-	-	-	-	-	-	-	-	-	-	-	-	-	-	-	-	-
GCA_003950595.1	2017	USA	Homo sapiens	Human	4	CC1	2	0	0	ybt 17; ICEKp10	clb 3	iro unknown	-	-	-	-	-	-	-	-	-	-	-	-	-	-	-	-	-	-	-
GCA_003950615.1	2015	USA	Homo sapiens	Human	4	CC1	2	0	0	ybt 17; ICEKp10	clb 3	iro unknown	-	-	-	-	-	-	-	-	-	-	-	-	-	-	-	-	-	-	-
GCA_003950635.1	2017	USA	Homo sapiens	Human	4	CC1	2	0	0	ybt 17; ICEKp10	clb 3	iro unknown	-	-	-	-	-	-	-	-	-	-	-	-	-	-	-	-	-	-	-
GCA_003951115.1	2017	USA	Homo sapiens	Human	4	CC1	2	0	0	ybt 17; ICEKp10	clb 3	iro unknown	-	-	-	-	-	-	-	-	-	-	-	-	-	-	-	-	-	-	-
GCA_003951125.1	2017	USA	Homo sapiens	Human	4	CC1	2	0	0	ybt 17; ICEKp10	clb 3	iro unknown	-	-	-	-	-	-	-	-	-	-	-	-	-	-	-	-	-	-	-
GCA_003951175.1	2017	USA	Homo sapiens	Human	399		0	0	0	-	-	iro unknown	-	-	-	-	-	-	-	-	-	-	-	-	-	-	-	-	-	-	-
GCA_003951185.1	2016	USA	Homo sapiens	Human	93	CC3	2	0	0	ybt 17; ICEKp10	clb 3	iro unknown	-	-	-	-	-	-	-	-	-	-	-	-	-	-	-	-	-	-	-
GCA_003951195.1	2017	USA	Homo sapiens	Human	4	CC1	2	0	0	ybt 17; ICEKp10	clb 3	iro unknown	-	-	-	-	-	-	-	-	-	-	-	-	-	-	-	-	-	-	-
GCA_003951235.1	2016	USA	Homo sapiens	Human	93	CC3	2	0	0	ybt 16; ICEKp12	clb 3	iro unknown	-	-	-	-	-	-	-	-	-	-	-	-	-	-	-	-	-	-	-
GCA_003951245.1	2015	USA	Homo sapiens	Human	93	CC3	2	0	0	ybt 20; ICEKp10	clb 3	iro unknown	-	-	-	-	-	-	-	-	-	-	-	-	-	-	-	-	-	-	-
GCA_003951535.1	2017	USA	Homo sapiens	Human	4	CC1	2	0	0	ybt 17; ICEKp10	clb 3	iro unknown	-	-	-	-	-	-	-	-	-	-	-	-	-	-	-	-	-	-	-
GCA_003951575.1	2017	USA	Homo sapiens	Human	4	CC1	2	0	0	ybt 17; ICEKp10	clb 3	iro unknown	-	-	-	-	-	-	-	-	-	-	-	-	-	-	-	-	-	-	-
GCA_003951605.1	2016	USA	Homo sapiens	Human	-		0	2	1	-	-	iro unknown	-	-	-	-	-	-	-	-	-	-	-	-	-	-	-	-	-	-	NmcA
GCA_003951615.1	2017	USA	Homo sapiens	Human	4	CC1	2	0	0	ybt 17; ICEKp10	clb 3	iro unknown	-	-	-	-	-	-	-	-	-	-	-	-	-	-	-	-	-	-	-
GCA_003951635.1	2017	USA	Homo sapiens	Human	4	CC1	2	0	0	ybt 17; ICEKp10	clb 3	iro unknown	-	-	-	-	-	-	-	-	-	-	-	-	-	-	-	-	-	-	-
GCA_003952035.1	2017	USA	Homo sapiens	Human	4	CC1	2	0	0	ybt 17; ICEKp10	clb 3	iro unknown	-	-	-	-	-	-	-	-	-	-	-	-	-	-	-	-	-	-	-
GCA_003952045.1	2017	USA	Homo sapiens	Human	237		0	0	0	-	-	iro unknown	-	-	-	-	-	-	-	-	-	-	-	-	-	-	-	-	-	-	-
GCA_003952055.1	2017	USA	Homo sapiens	Human	4	CC1	2	0	0	ybt 17; ICEKp10	clb 3	iro unknown	-	-	-	-	-	-	-	-	-	-	-	-	-	-	-	-	-	-	-
GCA_003952105.1	2017	USA	Homo sapiens	Human	4	CC1	2	0	0	ybt 17; ICEKp10	clb 3	iro unknown	-	-	-	-	-	-	-	-	-	-	-	-	-	-	-	-	-	-	-
GCA_003952125.1	2017	USA	Homo sapiens	Human	-		1	0	1	ybt 4; plasmid	-	-	-	-	-	-	fosA7*	-	-	-	-	-	-	-	-	-	-	-	-	-	-
GCA_003952145.1	2017	USA	Homo sapiens	Human	4	CC1	2	0	0	ybt 17; ICEKp10	clb 3	iro unknown	-	-	-	-	-	-	-	-	-	-	-	-	-	-	-	-	-	-	-
GCA_003952905.1	2017	USA	Homo sapiens	Human	4	CC1	2	0	0	ybt 17; ICEKp10	clb 3	iro unknown	-	-	-	-	-	-	-	-	-	-	-	-	-	-	-	-	-	-	-
GCA_003952915.1	2017	USA	Homo sapiens	Human	207		0	0	0	-	-	iro unknown	-	-	-	-	-	-	-	-	-	-	-	-	-	-	-	-	-	-	-
GCA_004127295.1	2009	United Kingdom	Homo sapiens	Human	389		2	1	2	ybt 17; ICEKp10	clb 3	iro unknown	-	-	-	-	-	-	-	-	-	-	-	-	-	-	-	TEM-33*	CTX-M-1	-	-
GCA_004127305.1	2009	United Kingdom	Homo sapiens	Human	389		2	1	2	ybt 17; ICEKp10	clb 3	iro unknown	-	-	-	-	-	-	-	-	-	-	-	-	-	-	-	TEM-33*	CTX-M-1	-	-
GCA_006517605.1	2016	Brazil	Homo sapiens	Human	4	CC1	2	0	0	ybt 17; ICEKp10	clb 3	iro unknown	-	-	-	-	-	-	-	-	-	-	-	-	-	-	-	-	-	-	-
GCA_006874725.1	2010	Poland	cow	Animal	81		0	0	0	-	-	iro unknown	-	-	-	-	-	-	-	-	-	-	-	-	-	-	-	-	-	-	-
GCA_007558345.1	2016	China	Homo sapiens	Human	56		0	1	2	-	-	iro unknown	-	-	-	mcr-1.1	-	-	-	-	-	-	-	-	-	-	-	-	CTX-M-64*	-	-
GCA_007558425.1	2017	China	Homo sapiens	Human	56		0	1	3	-	-	iro unknown	-	-	-	mcr-1.1	-	qnrS1	-	-	-	-	-	-	-	-	-	-	CTX-M-64*	-	-
GCA_007558485.1	2017	China	Homo sapiens	Human	56		0	1	3	-	-	iro unknown	-	-	-	mcr-1.1	-	qnrS1	-	-	-	-	-	-	-	-	-	-	CTX-M-64*	-	-
GCA_007558625.1	2016	China	Homo sapiens	Human	56		0	1	2	-	-	iro unknown	-	-	-	mcr-1.1	-	-	-	-	-	-	-	-	-	-	-	-	CTX-M-64*	-	-
GCA_007558645.1	2016	China	Homo sapiens	Human	56		0	1	2	-	-	iro unknown	-	-	-	mcr-1.1	-	-	-	-	-	-	-	-	-	-	-	-	CTX-M-64*	-	-
GCA_007558665.1	2016	China	Homo sapiens	Human	56		0	1	2	-	-	iro unknown	-	-	-	mcr-1.1	-	-	-	-	-	-	-	-	-	-	-	-	CTX-M-64*	-	-
GCA_007558675.1	2016	China	Homo sapiens	Human	56		0	1	2	-	-	iro unknown	-	-	-	mcr-1.1	-	-	-	-	-	-	-	-	-	-	-	-	CTX-M-64*	-	-
GCA_007571405.1	2017	China	Homo sapiens	Human	56		0	1	3	-	-	iro unknown	-	-	-	mcr-1.1	-	qnrS1	-	-	-	-	-	-	-	-	-	-	CTX-M-64*	-	-
GCA_007632255.1	2016	China	Homo sapiens	Human	56		0	1	2	-	-	iro unknown	-	-	-	mcr-1.1	-	-	-	-	-	-	-	-	-	-	-	-	CTX-M-64*	-	-
GCA_008082115.1	-	USA	Homo sapiens	Human	93	CC3	2	0	0	ybt 17; ICEKp10	clb 3	iro unknown	-	-	-	-	-	-	-	-	-	-	-	-	-	-	-	-	-	-	-
GCA_008364345.1	2015	Germany	Chives	Environment	408		0	0	0	-	-	iro unknown	-	-	-	-	-	-	-	-	-	-	-	-	-	-	-	-	-	-	-
GCA_008693885.1	-	USA	Homo sapiens	Human	134	CC1	0	0	0	-	-	iro unknown	-	-	-	-	-	-	-	-	-	-	-	-	-	-	-	-	-	-	-
GCA_008931665.1	2008	Australia	Homo sapiens	Human	9		0	2	7	-	-	iro unknown	-	-	aac(3)-IId^;aac(6')-Ib4	-	-	qnrB2.v1^	-	mphA	catB3.v2	-	sul1;sul1	-	-	-	TEM-1D.v1^	-	-	-	IMP-4
GCA_009732795.1	2008	South Korea	Homo sapiens	Human	4	CC1	2	0	1	ybt 17; ICEKp10	clb 3	iro unknown	-	-	aac(3)-Ia*;aac(3)-Ia*;aac(3)-Ia*;aac(3)-Ia*;aac(3)-Ia*;aac(3)-Ia*;aac(3)-Ia*;aac(3)-Ia*	-	-	-	-	-	-	-	-	-	-	-	-	-	-	-	-
GCA_009732815.1	2008	South Korea	Homo sapiens	Human	4	CC1	2	0	1	ybt 17; ICEKp10	clb 3	iro unknown	-	-	aac(3)-Ia*;aac(3)-Ia*;aac(3)-Ia*;aac(3)-Ia*;aac(3)-Ia*;aac(3)-Ia*;aac(3)-Ia*	-	-	-	-	-	-	-	-	-	-	-	-	-	-	-	-
GCA_009732835.1	2008	South Korea	Homo sapiens	Human	4	CC1	2	0	0	ybt 17; ICEKp10	clb 3	iro unknown	-	-	-	-	-	-	-	-	-	-	-	-	-	-	-	-	-	-	-
GCA_009757245.1	2017	South Korea	Homo sapiens	Human	2	CC5	0	2	1	-	-	iro unknown	-	-	-	-	-	-	-	-	-	-	-	-	-	-	-	-	-	-	KPC-2
GCA_009909445.1	2019	China	chicken manure	Environment	4	CC1	0	2	9	-	-	iro unknown	-	-	aadA2;aadA2;aph3-Ia.v1^;aph3-Ia.v1^;strA.v1^;strB.v1	-	fosA3	-	-	-	floR.v1;floR.v1	-	sul1;sul1;sul2	tet(A).v1;tet(A).v2	-	dfrA12;dfrA12	TEM-1D.v1^	-	CTX-M-65	-	NDM-9
GCA_011067245.1	2018	South Korea	Homo sapiens	Human	202		0	2	1	-	-	-	-	-	-	-	-	-	-	-	-	-	-	-	-	-	-	-	-	-	KPC-2;NDM-1
GCA_011604725.1	2019	Switzerland	water	Environment	189		0	2	7	-	-	iro unknown	-	-	aac(6')-Ib4^;aadA1.v1^;aphA15;strA.v1;strB.v1	-	-	qnrS1	-	mphA	catB2.v1	-	sul1;sul1	-	-	dfrA16.v2	-	-	-	-	VIM-1
GCA_013166315.1	2019	China	Homo sapiens	Human	264		0	0	0	-	-	iro unknown	-	-	-	-	-	-	-	-	-	-	-	-	-	-	-	-	-	-	-
GCA_013166325.1	2019	China	Homo sapiens	Human	135		0	0	0	-	-	iro unknown	-	-	-	-	-	-	-	-	-	-	-	-	-	-	-	-	-	-	-
GCA_013166335.1	2019	China	Homo sapiens	Human	135		0	0	0	-	-	iro unknown	-	-	-	-	-	-	-	-	-	-	-	-	-	-	-	-	-	-	-
GCA_013166345.1	2019	China	Homo sapiens	Human	430		0	0	0	-	-	iro unknown	-	-	-	-	-	-	-	-	-	-	-	-	-	-	-	-	-	-	-
GCA_013166415.1	2019	China	Homo sapiens	Human	419		0	0	0	-	-	iro unknown	-	-	-	-	-	-	-	-	-	-	-	-	-	-	-	-	-	-	-
GCA_013166435.1	2019	China	Homo sapiens	Human	267		1	0	0	ybt 16; ICEKp12	-	iro unknown	-	-	-	-	-	-	-	-	-	-	-	-	-	-	-	-	-	-	-
GCA_013166445.1	2019	China	Homo sapiens	Human	430		0	0	0	-	-	iro unknown	-	-	-	-	-	-	-	-	-	-	-	-	-	-	-	-	-	-	-
GCA_013403435.1	2015	USA	ISS environmental surface	Environment	103		0	0	0	-	-	iro unknown	-	-	-	-	-	-	-	-	-	-	-	-	-	-	-	-	-	-	-
GCA_013727635.1	2017	United Kingdom	Wastewater influent sample	Environment	93	CC3	2	0	0	ybt 20; ICEKp10	clb 3	iro unknown	-	-	-	-	-	-	-	-	-	-	-	-	-	-	-	-	-	-	-
GCA_013925105.1	2017	United Kingdom	Wastewater effluent sample	Environment	141		0	0	0	-	-	iro unknown	-	-	-	-	-	-	-	-	-	-	-	-	-	-	-	-	-	-	-
GCA_014169215.1	2018	Japan	Wastewater	Environment	128		1	0	0	ybt 15; ICEKp11	-	iro unknown	-	-	-	-	-	-	-	-	-	-	-	-	-	-	-	-	-	-	-
GCA_014235505.1	2017	USA	Homo sapiens	Human	93	CC3	2	0	0	ybt 20; ICEKp10	clb 3	iro unknown	-	-	-	-	-	-	-	-	-	-	-	-	-	-	-	-	-	-	-
GCA_014235545.1	2017	USA	Homo sapiens	Human	93	CC3	2	0	0	ybt 20; ICEKp10	clb 3	iro unknown	-	-	-	-	-	-	-	-	-	-	-	-	-	-	-	-	-	-	-
GCA_014856475.1	2014	Germany	Shower siphon water	Environment	116		0	2	4	-	-	iro unknown	-	-	aac(3)-IId^;aac(3)-IId^;strA.v1;strA.v1;strB.v1;strB.v1	-	-	qnrS1	-	-	-	-	-	-	-	-	TEM-1D.v1^;TEM-1D.v1^	-	-	-	KPC-2;KPC-2
GCA_014856485.1	2014	Germany	Homo sapiens	Human	116		0	2	4	-	-	iro unknown	-	-	aac(3)-IId^;aac(3)-IId^;strA.v1;strA.v1;strB.v1;strB.v1	-	-	qnrS1	-	-	-	-	-	-	-	-	TEM-1D.v1^;TEM-1D.v1^	-	-	-	KPC-2;KPC-2
GCA_014856495.1	2014	Germany	Homo sapiens	Human	210		0	2	7	-	-	iro unknown	-	-	aac(3)-IId^;aac(3)-IId^;aac(6')-Ib-cr.v2^;aac(6')-Ib-cr.v2^;strA.v1;strA.v1;strB.v1;strB.v1	-	-	-	-	-	catB3.v2;catB3.v2	arr-3;arr-3	sul1;sul1;sul1?	-	-	dfrA19*;dfrA19*	OXA-1;OXA-1;TEM-1D.v1^;TEM-1D.v1^	-	-	-	KPC-2;KPC-2
GCA_015679435.1	2017	Switzerland	Homo sapiens	Human	436		0	0	0	-	-	iro unknown	-	-	-	-	-	-	-	-	-	-	-	-	-	-	-	-	-	-	-
GCA_015701185.1	2019	USA	Homo sapiens	Human	195		2	0	0	ybt 17; ICEKp10	clb 3	iro unknown	-	-	-	-	-	-	-	-	-	-	-	-	-	-	-	-	-	-	-
GCA_015701195.1	2019	USA	Homo sapiens	Human	195		2	0	0	ybt 17; ICEKp10	clb 3	iro unknown	-	-	-	-	-	-	-	-	-	-	-	-	-	-	-	-	-	-	-
GCA_015701235.1	2019	USA	Homo sapiens	Human	4	CC1	2	0	0	ybt 17; ICEKp10 (truncated)	clb 3	iro unknown	-	-	-	-	-	-	-	-	-	-	-	-	-	-	-	-	-	-	-
GCA_015718665.1	2019	USA	Homo sapiens	Human	364		2	0	0	ybt 17; ICEKp10	clb 3	iro unknown	-	-	-	-	-	-	-	-	-	-	-	-	-	-	-	-	-	-	-
GCA_016527315.1	-	Portugal	Homo sapiens	Human	-		0	0	0	-	-	iro unknown	-	-	-	-	-	-	-	-	-	-	-	-	-	-	-	-	-	-	-
GCA_016527875.1	-	Portugal	Homo sapiens	Human	135		0	0	0	-	-	iro unknown	-	-	-	-	-	-	-	-	-	-	-	-	-	-	-	-	-	-	-
GCA_016529455.1	-	Portugal	Homo sapiens	Human	209		0	0	0	-	-	iro unknown	-	-	-	-	-	-	-	-	-	-	-	-	-	-	-	-	-	-	-
GCA_016554165.1	2008	South Korea	Homo sapiens	Human	4	CC1	2	0	0	ybt 17; ICEKp10	clb 3	iro unknown	-	-	-	-	-	-	-	-	-	-	-	-	-	-	-	-	-	-	-
GCA_016643805.1	-	Portugal	Homo sapiens	Human	234		0	0	0	-	-	iro unknown	-	-	-	-	-	-	-	-	-	-	-	-	-	-	-	-	-	-	-
GCA_016643825.1	-	Portugal	Homo sapiens	Human	364		2	0	0	ybt 14; ICEKp5	clb 3	iro unknown	-	-	-	-	-	-	-	-	-	-	-	-	-	-	-	-	-	-	-
GCA_016644025.1	-	Portugal	Homo sapiens	Human	431		0	0	0	-	-	iro unknown	-	-	-	-	-	-	-	-	-	-	-	-	-	-	-	-	-	-	-
GCA_016644035.1	-	Portugal	Homo sapiens	Human	142		0	0	1	-	-	-	-	-	-	-	fosA7*	-	-	-	-	-	-	-	-	-	-	-	-	-	-
GCA_016939495.1	2018	Czech Republic	Homo sapiens	Human	397		0	2	7	-	-	iro unknown	-	-	aac(6')-Ib'.v1;aac(6')-Ib-cr.v2^	-	-	-	-	mphA	catB3.v2	arr-3	sul1	-	-	-	OXA-1	-	-	-	KPC-2
GCA_017742775.1	2017	India	agricultural soil	Environment	20		0	0	0	-	-	iro unknown	-	-	-	-	-	-	-	-	-	-	-	-	-	-	-	-	-	-	-
GCA_018069155.1	2019	USA	Homo sapiens	Human	364		0	1	8	-	-	iro unknown	-	-	aac(6')-Ib-cr.v2;strA.v1^;strB.v1	-	-	qnrB1.v2^	-	-	CatB4.v1	-	sul2	tet(A).v1	-	dfrA14.v2*	OXA-1;TEM-1D.v1^	-	CTX-M-15	-	-
GCA_018278705.1	2020	China	Homo sapiens	Human	401		0	0	0	-	-	iro unknown	-	-	-	-	-	-	-	-	-	-	-	-	-	-	-	-	-	-	-
GCA_018374035.1	2016/2019	USA	Homo sapiens	Human	202		0	0	0	-	-	-	-	-	-	-	-	-	-	-	-	-	-	-	-	-	-	-	-	-	-
GCA_018382085.1	2016/2019	USA	Homo sapiens	Human	-		2	0	0	ybt 17; ICEKp10	clb 3	iro unknown	-	-	-	-	-	-	-	-	-	-	-	-	-	-	-	-	-	-	-
GCA_019047925.1	-	Germany	-	-	135		0	0	0	-	-	iro unknown	-	-	-	-	-	-	-	-	-	-	-	-	-	-	-	-	-	-	-
GCA_019048125.1	-	Germany	-	-	134	CC1	0	0	0	-	-	iro unknown	-	-	-	-	-	-	-	-	-	-	-	-	-	-	-	-	-	-	-
GCA_019048885.1	2020	China	porcine	Animal	176		0	2	11	-	-	iro unknown	-	-	aac(3)-IId^;aac(6')-Ib-cr.v2;aadA16*;aadA2^;aph3-Ia.v1	-	-	qnrB2.v2^;qnrS1	-	mphA	floR.v1*	arr-3	sul1;sul1;sul1	tet(A).v1	Tet(X4)^	dfrA12;dfrA27	TEM-1D.v1^	-	-	-	NDM-5
GCA_019104165.1	2015	USA	Homo sapiens	Human	93	CC3	2	0	0	ybt 17; ICEKp10	clb 3	iro unknown	-	-	-	-	-	-	-	-	-	-	-	-	-	-	-	-	-	-	-
GCA_019166045.1	2017	USA	Homo sapiens	Human	4	CC1	2	2	4	ybt 17; ICEKp10	clb 3	iro unknown	-	-	-	-	-	qnrA1	-	-	-	-	sul1	-	-	dfrA5	-	-	-	-	KPC-3
GCA_019166205.1	2017	USA	Homo sapiens	Human	4	CC1	2	2	4	ybt 17; ICEKp10	clb 3	iro unknown	-	-	-	-	-	qnrA1	-	-	-	-	sul1	-	-	dfrA5	-	-	-	-	KPC-3
GCA_019731535.1	2020	China	Homo sapiens	Human	428		0	0	8	-	-	iro unknown	-	-	aac(6')-Ib-cr.v2;aadA16*;strA.v1*;strB.v1*	-	-	qnrB6^	-	-	floR.v1	arr-3	sul1;sul1;sul2	tet(A).v2	-	dfrA27	TEM-1D.v1^	-	-	-	-
GCA_019733755.1	2020	China	Homo sapiens	Human	14	CC4	2	0	4	ybt 17; ICEKp10	clb 3	iro unknown	-	-	-	-	-	qnrS1	-	-	catII.2*	-	-	tet(A).v1	-	-	LAP-2	-	-	-	-
GCA_019797685.1	-	Germany	Homo sapiens	Human	197		0	0	0	-	-	iro unknown	-	-	-	-	-	-	-	-	-	-	-	-	-	-	-	-	-	-	-
GCA_019931695.1	2012	-	Homo sapiens	Human	14	CC4	2	2	7	ybt 17; ICEKp10	clb 3	iro unknown	-	-	-	-	-	qnrS1	-	-	catII.2*	-	sul2	tet(A).v1	-	-	LAP-2	-	SHV-12	-	NDM-1
GCA_020035255.1	2019	China	mining soil	Environment	-		0	0	0	-	-	-	-	-	-	-	-	-	-	-	-	-	-	-	-	-	-	-	-	-	-
GCA_020035275.1	2019	China	mining soil	Environment	-		0	0	0	-	-	-	-	-	-	-	-	-	-	-	-	-	-	-	-	-	-	-	-	-	-
GCA_020075625.1	2019	China	mining soil	Environment	-		0	0	0	-	-	-	-	-	-	-	-	-	-	-	-	-	-	-	-	-	-	-	-	-	-
GCA_020143225.1	2020	USA	Homo sapiens	Human	93	CC3	2	1	3	ybt 20; ICEKp10	clb 3	iro unknown	-	-	ant(2'')-Ia	-	-	qnrS1	-	-	-	-	-	-	-	-	-	-	SHV-7^	-	-
GCA_020251765.1	2020	China	Homo sapiens	Human	3		0	2	7	-	-	iro unknown	-	-	aac(3)-IId^	-	-	-	-	-	catB3.v2	arr-3	sul1	-	-	-	FONA-5*;OXA-1;TEM-1D.v1^	-	SFO-1.v1	-	IMP-4
GCA_020511695.1	2019	USA	Homo sapiens	Human	289		0	0	0	-	-	iro unknown	-	-	-	-	-	-	-	-	-	-	-	-	-	-	-	-	-	-	-
GCA_020511705.1	2019	USA	Homo sapiens	Human	202		0	0	0	-	-	-	-	-	-	-	-	-	-	-	-	-	-	-	-	-	-	-	-	-	-
GCA_020592115.1	2018	South Africa	pig	Animal	128		0	0	0	-	-	iro unknown	-	-	-	-	-	-	-	-	-	-	-	-	-	-	-	-	-	-	-
GCA_020592195.1	2018	South Africa	pig	Animal	128		0	0	0	-	-	iro unknown	-	-	-	-	-	-	-	-	-	-	-	-	-	-	-	-	-	-	-
GCA_020592275.1	2018	South Africa	Wild Bird	Animal	-		0	0	0	-	-	iro unknown	-	-	-	-	-	-	-	-	-	-	-	-	-	-	-	-	-	-	-
GCA_020982565.1	2020	Bulgaria	Homo sapiens	Human	243		1	0	0	ybt 4; plasmid (truncated)	-	iro unknown	-	-	-	-	-	-	-	-	-	-	-	-	-	-	-	-	-	-	-
GCA_021773895.1	2013	USA	Homo sapiens	Human	140		0	2	1	-	-	iro unknown	-	-	-	-	-	-	-	-	-	-	-	-	-	-	-	-	-	-	OXA-48;OXA-48;OXA-48^
GCA_021783795.1	2016	United Kingdom	Homo sapiens	Human	117		2	2	1	ybt 17; ICEKp10 (truncated)	clb 3 (truncated)	iro unknown	-	-	-	-	-	-	-	-	-	-	-	-	-	-	-	-	-	-	OXA-48;OXA-48
GCA_021784295.1	2014	United Kingdom	Homo sapiens	Human	4	CC1	0	2	9	-	-	iro unknown	-	-	aac(6')-Ib3^;aac(6')-Ib3^;aadA2^;aadA2^;armA;armA	-	-	qnrB1.v2^;qnrB1.v2^	-	mphE.v2;mphE.v2;msrE;msrE	catA1^;catA1^	-	sul1;sul1;sul1	tet(D);tet(D);tet(D)^	-	dfrA12;dfrA12	-	-	CTX-M-15;CTX-M-15	-	NDM-7;NDM-7
GCA_021800915.1	2014	United Kingdom	Homo sapiens	Human	-		0	2	3	-	-	iro unknown	-	-	aph(3')-VI*;aph(3')-VI*;strA.v1;strA.v1;strB.v1	-	-	-	-	-	-	-	-	-	-	-	-	-	CTX-M-14^;CTX-M-14^	-	OXA-48;OXA-48
GCA_021803485.1	2016	United Kingdom	Homo sapiens	Human	93	CC3	2	2	3	ybt 17; ICEKp10	clb 3	iro unknown	-	-	strA.v1;strA.v1;strB.v1;strB.v1	-	-	-	-	-	-	-	-	-	-	-	-	-	CTX-M-14^;CTX-M-14^	-	OXA-48;OXA-48
GCA_021808705.1	2014	United Kingdom	Homo sapiens	Human	211		1	2	7	ybt 9; ICEKp3	-	iro unknown	-	-	aac(3)-IIa.v1^;aac(3)-IIa.v1^;aac(6')-Ib-cr.v2;aac(6')-Ib-cr.v2	-	-	qnrB1.v1;qnrB1.v1	-	-	catA1^;catA1^	-	-	tet(B).v2*;tet(B).v2*	-	-	OXA-1;OXA-1;TEM-1D.v1^;TEM-1D.v1^	-	CTX-M-15;CTX-M-15	-	NDM-1;NDM-1
GCA_021815375.1	2018	Egypt	Subclinical mastitis in cow	Animal	11		0	0	4	-	-	iro unknown	-	-	strA.v1*;strA.v1*	-	-	qnrS1;qnrS1	-	-	-	-	sul2;sul2	tet(A).v1;tet(A).v1	-	-	-	-	-	-	-
GCA_021816225.1	2021	USA	Homo sapiens	Human	135		0	0	0	-	-	iro unknown	-	-	-	-	-	-	-	-	-	-	-	-	-	-	-	-	-	-	-
GCA_021823995.1	2016	France	Larus michahellis	Animal	-		0	0	1	-	-	-	-	-	-	-	fosA7*;fosA7*	-	-	-	-	-	-	-	-	-	-	-	-	-	-
GCA_021837555.1	2020	Switzerland	Homo sapiens	Human	93	CC3	2	2	4	ybt 20; ICEKp10	clb 3	iro unknown	-	-	aadA2^;aadA2^	-	-	-	-	-	-	-	sul1;sul1	-	-	dfrA12;dfrA12	-	-	-	-	NDM-5;NDM-5
GCA_021837885.1	2019	Switzerland	Homo sapiens	Human	93	CC3	2	2	4	ybt 20; ICEKp10	clb 3	iro unknown	-	-	aadA2^;aadA2^	-	-	-	-	-	-	-	sul1;sul1	-	-	dfrA12;dfrA12	-	-	-	-	NDM-5;NDM-5
GCA_021853155.1	2018	Japan	Homo sapiens	Human	115		0	0	0	-	-	iro unknown	-	-	-	-	-	-	-	-	-	-	-	-	-	-	-	-	-	-	-
GCA_021870735.1	2021	USA	Homo sapiens	Human	-		0	0	0	-	-	iro unknown	-	-	-	-	-	-	-	-	-	-	-	-	-	-	-	-	-	-	-
GCA_021870855.1	2021	USA	Homo sapiens	Human	398		0	0	0	-	-	iro unknown	-	-	-	-	-	-	-	-	-	-	-	-	-	-	-	-	-	-	-
GCA_021878835.1	2013	Italy	Homo sapiens	Human	92	CC6	0	0	0	-	-	iro unknown	-	-	-	-	-	-	-	-	-	-	-	-	-	-	-	-	-	-	-
GCA_021878855.1	2014	Greece	Homo sapiens	Human	242		0	1	3	-	-	iro unknown	-	-	aac(3)-Ia*;aac(3)-Ia*;aadA;aadA	-	-	-	-	-	-	-	-	tet(A).v1;tet(A).v1	-	-	-	-	SHV-5;SHV-5	-	-
GCA_021878915.1	2019	United Kingdom	Homo sapiens	Human	93	CC3	2	0	0	ybt 17; ICEKp10	clb 3	iro unknown	-	-	-	-	-	-	-	-	-	-	-	-	-	-	-	-	-	-	-
GCA_021879115.1	2019	United Kingdom	Homo sapiens	Human	-		0	0	3	-	-	iro unknown	-	-	aadA*?	-	-	-	-	-	-	-	sul1;sul1;sul1*	tet(D);tet(D)	-	-	-	-	-	-	-
GCA_021879355.1	2019	United Kingdom	Homo sapiens	Human	-		0	0	0	-	-	iro unknown	-	-	-	-	-	-	-	-	-	-	-	-	-	-	-	-	-	-	-
GCA_021879515.1	2017	Switzerland	Homo sapiens	Human	417		0	0	0	-	-	iro unknown	-	-	-	-	-	-	-	-	-	-	-	-	-	-	-	-	-	-	-
GCA_021879555.1	2016	Switzerland	Homo sapiens	Human	93	CC3	2	0	0	ybt 20; ICEKp10	clb 3	iro unknown	-	-	-	-	-	-	-	-	-	-	-	-	-	-	-	-	-	-	-
GCA_021898675.1	2019	USA	Homo sapiens	Human	137		0	0	0	-	-	iro unknown	-	-	-	-	-	-	-	-	-	-	-	-	-	-	-	-	-	-	-
GCA_021898695.1	2019	USA	Homo sapiens	Human	410		0	0	0	-	-	iro unknown	-	-	-	-	-	-	-	-	-	-	-	-	-	-	-	-	-	-	-
GCA_021898715.1	2019	USA	Homo sapiens	Human	151		2	0	5	ybt 17; ICEKp10	clb 3	iro unknown	-	-	-	-	-	qnrB4;qnrB4	-	mphA;mphA	-	-	sul1;sul1	-	-	dfrA17;dfrA17	DHA-1^;DHA-1^	-	-	-	-
GCA_021902315.1	2020	USA	Homo sapiens	Human	27		1	2	1	ybt 4; plasmid	-	iro unknown	-	-	-	-	-	-	-	-	-	-	-	-	-	-	-	-	-	-	NDM-1;NDM-1
GCA_021902395.1	2017	Japan	Homo sapiens	Human	20		2	0	0	ybt 15; ICEKp11	clb 3 (truncated)	iro unknown	-	-	-	-	-	-	-	-	-	-	-	-	-	-	-	-	-	-	-
GCA_021902435.1	2018	Japan	Homo sapiens	Human	4	CC1	2	1	6	ybt 17; ICEKp10	clb 3	iro unknown	-	-	aadA5;aadA5;aadA^;aadA^	-	-	-	-	mphA;mphA	-	-	sul1;sul1	tet(A).v1*;tet(A).v1*	-	dfrA17;dfrA17	-	-	CTX-M-2;CTX-M-2	-	-
GCA_021902455.1	2018	Japan	Homo sapiens	Human	93	CC3	2	0	0	ybt 17; ICEKp10	clb 3	iro unknown	-	-	-	-	-	-	-	-	-	-	-	-	-	-	-	-	-	-	-
GCA_021902515.1	2019	Japan	Homo sapiens	Human	2	CC5	0	0	0	-	-	iro unknown	-	-	-	-	-	-	-	-	-	-	-	-	-	-	-	-	-	-	-
GCA_021903415.1	2021	USA	Homo sapiens	Human	411		0	2	1	-	-	iro unknown	-	-	-	-	-	-	-	-	-	-	-	-	-	-	-	-	-	-	KPC-2;KPC-2;NDM-7;NDM-7
GCA_021903655.1	2021	USA	Homo sapiens	Human	433		0	2	1	-	-	iro unknown	-	-	-	-	-	-	-	-	-	-	-	-	-	-	-	-	-	-	NDM-5;NDM-5
GCA_021904115.1	2021	USA	Homo sapiens	Human	142		0	0	1	-	-	-	-	-	-	-	fosA7*;fosA7*	-	-	-	-	-	-	-	-	-	-	-	-	-	-
GCA_021907475.1	2021	USA	Homo sapiens	Human	4	CC1	0	0	0	-	-	iro unknown	-	-	-	-	-	-	-	-	-	-	-	-	-	-	-	-	-	-	-
GCA_021935815.1	2020	USA	Animal-Calf-Bob Veal (cecal)	Animal	22	CC7	0	0	0	-	-	iro unknown	-	-	-	-	-	-	-	-	-	-	-	-	-	-	-	-	-	-	-
GCA_021936095.1	2011	Canada	Homo sapiens	Human	135		0	0	1	-	-	iro unknown	-	-	-	-	fosA7*;fosA7*	-	-	-	-	-	-	-	-	-	-	-	-	-	-
GCA_021936115.1	2011	Canada	Homo sapiens	Human	93	CC3	2	0	0	ybt 20; ICEKp10	clb 3	iro unknown	-	-	-	-	-	-	-	-	-	-	-	-	-	-	-	-	-	-	-
GCA_021936135.1	2010	Canada	Homo sapiens	Human	235		0	0	0	-	-	iro unknown	-	-	-	-	-	-	-	-	-	-	-	-	-	-	-	-	-	-	-
GCA_021936155.1	2010	Canada	Homo sapiens	Human	311		0	0	0	-	-	iro unknown	-	-	-	-	-	-	-	-	-	-	-	-	-	-	-	-	-	-	-
GCA_021936175.1	2011	Canada	Homo sapiens	Human	195		2	0	0	ybt 17; ICEKp10	clb 3	iro unknown	-	-	-	-	-	-	-	-	-	-	-	-	-	-	-	-	-	-	-
GCA_021936195.1	2010	Canada	Homo sapiens	Human	93	CC3	0	0	0	-	-	iro unknown	-	-	-	-	-	-	-	-	-	-	-	-	-	-	-	-	-	-	-
GCA_021936215.1	2010	Canada	Homo sapiens	Human	142		0	0	1	-	-	-	-	-	-	-	fosA7*;fosA7*	-	-	-	-	-	-	-	-	-	-	-	-	-	-
GCA_021936255.1	2009	Canada	Homo sapiens	Human	4	CC1	2	0	0	ybt 17; ICEKp10	clb 3 (incomplete)	iro unknown	-	-	-	-	-	-	-	-	-	-	-	-	-	-	-	-	-	-	-
GCA_021936295.1	2008	Canada	Homo sapiens	Human	93	CC3	2	0	0	ybt 17; ICEKp10	clb 3	iro unknown	-	-	-	-	-	-	-	-	-	-	-	-	-	-	-	-	-	-	-
GCA_021936305.1	2009	Canada	Homo sapiens	Human	93	CC3	2	0	0	ybt 17; ICEKp10	clb 3	iro unknown	-	-	-	-	-	-	-	-	-	-	-	-	-	-	-	-	-	-	-
GCA_021936355.1	2021	USA	Homo sapiens	Human	4	CC1	2	0	0	ybt 17; ICEKp10 (truncated)	clb 3	iro unknown	-	-	-	-	-	-	-	-	-	-	-	-	-	-	-	-	-	-	-
GCA_021936375.1	2021	USA	Homo sapiens	Human	4	CC1	2	0	0	ybt 17; ICEKp10 (truncated)	clb 3	iro unknown	-	-	-	-	-	-	-	-	-	-	-	-	-	-	-	-	-	-	-
GCA_021936415.1	2021	USA	Homo sapiens	Human	93	CC3	2	2	5	ybt 20; ICEKp10	clb 3	iro unknown	-	-	aac(6')-33;aac(6')-33;ant(2'')-Ia;ant(2'')-Ia	-	-	-	-	-	floR.v2*;floR.v2*	-	sul1;sul1;sul2;sul2	-	-	-	TEM-1D.v1;TEM-1D.v1	-	-	-	KPC-2;KPC-2
GCA_021936595.1	2019	Canada	Homo sapiens	Human	218		0	0	0	-	-	iro unknown	-	-	-	-	-	-	-	-	-	-	-	-	-	-	-	-	-	-	-
GCA_021936655.1	2018	Canada	Homo sapiens	Human	147		0	0	0	-	-	iro unknown	-	-	-	-	-	-	-	-	-	-	-	-	-	-	-	-	-	-	-
GCA_021936675.1	2018	Canada	Homo sapiens	Human	-		0	0	1	-	-	-	-	-	-	-	fosA7*;fosA7*	-	-	-	-	-	-	-	-	-	-	-	-	-	-
GCA_021936695.1	2018	Canada	Homo sapiens	Human	4	CC1	2	0	0	ybt 17; ICEKp10 (truncated)	clb 3	iro unknown	-	-	-	-	-	-	-	-	-	-	-	-	-	-	-	-	-	-	-
GCA_021936715.1	2018	Canada	Homo sapiens	Human	92	CC6	0	0	0	-	-	iro unknown	-	-	-	-	-	-	-	-	-	-	-	-	-	-	-	-	-	-	-
GCA_021936735.1	2018	Canada	Homo sapiens	Human	93	CC3	2	0	0	ybt 17; ICEKp10	clb 3	iro unknown	-	-	-	-	-	-	-	-	-	-	-	-	-	-	-	-	-	-	-
GCA_021936755.1	2017	Canada	Homo sapiens	Human	135		0	0	1	-	-	iro unknown	-	-	-	-	fosA7*;fosA7*	-	-	-	-	-	-	-	-	-	-	-	-	-	-
GCA_021936775.1	2017	Canada	Homo sapiens	Human	242		0	0	0	-	-	iro unknown	-	-	-	-	-	-	-	-	-	-	-	-	-	-	-	-	-	-	-
GCA_021936815.1	2017	Canada	Homo sapiens	Human	-		0	0	0	-	-	iro unknown	-	-	-	-	-	-	-	-	-	-	-	-	-	-	-	-	-	-	-
GCA_021937655.1	2017	Canada	Homo sapiens	Human	93	CC3	2	0	0	ybt 17; ICEKp10	clb 3	iro unknown	-	-	-	-	-	-	-	-	-	-	-	-	-	-	-	-	-	-	-
GCA_021937675.1	2014	Canada	Homo sapiens	Human	16		2	0	0	ybt 17; ICEKp10	clb 3	iro unknown	-	-	-	-	-	-	-	-	-	-	-	-	-	-	-	-	-	-	-
GCA_021937935.1	2013	Canada	Homo sapiens	Human	4	CC1	2	0	0	ybt 17; ICEKp10	clb 3	iro unknown	-	-	-	-	-	-	-	-	-	-	-	-	-	-	-	-	-	-	-
GCA_021937955.1	2012	Canada	Homo sapiens	Human	93	CC3	2	0	0	ybt 17; ICEKp10	clb 3	iro unknown	-	-	-	-	-	-	-	-	-	-	-	-	-	-	-	-	-	-	-
GCA_021937975.1	2013	Canada	Homo sapiens	Human	360		2	0	0	ybt 17; ICEKp10	clb 3	iro unknown	-	-	-	-	-	-	-	-	-	-	-	-	-	-	-	-	-	-	-
GCA_021937995.1	2012	Canada	Homo sapiens	Human	-		0	0	0	-	-	iro unknown	-	-	-	-	-	-	-	-	-	-	-	-	-	-	-	-	-	-	-
GCA_021938975.1	2021	USA	Homo sapiens	Human	407		0	0	0	-	-	iro unknown	-	-	-	-	-	-	-	-	-	-	-	-	-	-	-	-	-	-	-
GCA_021944995.1	2021	USA	Homo sapiens	Human	93	CC3	2	0	0	ybt 20; ICEKp10	clb 3 (truncated)	iro unknown	-	-	-	-	-	-	-	-	-	-	-	-	-	-	-	-	-	-	-
GCA_021947015.1	2017	USA	Homo sapiens	Human	93	CC3	2	2	5	ybt 20; ICEKp10	clb 3	iro unknown	-	-	aac(6')-Ib'.v1;aadA*;aadA*;strA.v1^;strA.v1^;strB.v1;strB.v1	-	-	-	-	-	-	-	sul2;sul2	-	-	dfrA14.v2*;dfrA14.v2*	OXA-9.v1;OXA-9.v1;TEM-1D.v1^	-	-	-	KPC-3;KPC-3
GCA_021950015.1	2016	USA	Homo sapiens	Human	197		0	2	2	-	-	iro unknown	-	-	-	-	-	-	-	-	-	-	-	-	-	-	TEM-1D.v1^;TEM-1D.v1^	-	-	-	KPC-3;KPC-3
GCA_021950135.1	2016	USA	Homo sapiens	Human	12		0	2	2	-	-	iro unknown	-	-	-	-	-	-	-	-	-	-	-	-	-	-	TEM-1D.v1^;TEM-1D.v1^	-	-	-	KPC-3;KPC-3
GCA_021971195.1	2021	USA	Homo sapiens	Human	398		0	0	0	-	-	iro unknown	-	-	-	-	-	-	-	-	-	-	-	-	-	-	-	-	-	-	-
GCA_021971595.1	2018	Denmark	Homo sapiens	Human	-		0	0	0	-	-	iro unknown	-	-	-	-	-	-	-	-	-	-	-	-	-	-	-	-	-	-	-
GCA_021971735.1	2018	Denmark	Homo sapiens	Human	-		0	0	0	-	-	iro unknown	-	-	-	-	-	-	-	-	-	-	-	-	-	-	-	-	-	-	-
GCA_021971835.1	2018	Denmark	Homo sapiens	Human	242		0	0	0	-	-	iro unknown	-	-	-	-	-	-	-	-	-	-	-	-	-	-	-	-	-	-	-
GCA_021971985.1	2018	Denmark	Homo sapiens	Human	92	CC6	0	0	0	-	-	iro unknown	-	-	-	-	-	-	-	-	-	-	-	-	-	-	-	-	-	-	-
GCA_021972495.1	2018	Denmark	Homo sapiens	Human	-		0	0	0	-	-	iro unknown	-	-	-	-	-	-	-	-	-	-	-	-	-	-	-	-	-	-	-
GCA_021972595.1	2018	Denmark	Homo sapiens	Human	187		0	0	1	-	-	iro unknown	-	-	-	-	fosA7*;fosA7*	-	-	-	-	-	-	-	-	-	-	-	-	-	-
GCA_021973135.1	2018	Denmark	Homo sapiens	Human	-		0	0	0	-	-	iro unknown	-	-	-	-	-	-	-	-	-	-	-	-	-	-	-	-	-	-	-
GCA_021973155.1	2018	Denmark	Homo sapiens	Human	420		0	0	0	-	-	iro unknown	-	-	-	-	-	-	-	-	-	-	-	-	-	-	-	-	-	-	-
GCA_021973195.1	2018	Denmark	Homo sapiens	Human	-		0	0	0	-	-	iro unknown	-	-	-	-	-	-	-	-	-	-	-	-	-	-	-	-	-	-	-
GCA_021982335.1	2016	Thailand	Homo sapiens	Human	93	CC3	0	0	0	-	-	iro unknown	-	-	-	-	-	-	-	-	-	-	-	-	-	-	-	-	-	-	-
GCA_021988755.1	2006	Germany	Homo sapiens	Human	93	CC3	2	0	0	ybt 17; ICEKp10	clb 3	iro unknown	-	-	-	-	-	-	-	-	-	-	-	-	-	-	-	-	-	-	-
GCA_021988775.1	2006	Germany	Homo sapiens	Human	93	CC3	2	0	0	ybt 20; ICEKp10	clb 3	iro unknown	-	-	-	-	-	-	-	-	-	-	-	-	-	-	-	-	-	-	-
GCA_021988795.1	2006	Germany	Homo sapiens	Human	16		2	0	0	ybt 17; ICEKp10	clb 3	iro unknown	-	-	-	-	-	-	-	-	-	-	-	-	-	-	-	-	-	-	-
GCA_022016415.1	2021	USA	Homo sapiens	Human	209		0	0	0	-	-	iro unknown	-	-	-	-	-	-	-	-	-	-	-	-	-	-	-	-	-	-	-
GCA_022024855.1	2019	Belgium	Homo sapiens	Human	93	CC3	2	1	7	ybt 20; ICEKp10	clb 3	iro unknown	-	-	aadA;aadA	-	-	-	-	ermB.v1*;ermB.v1*;mphA;mphA	floR.v2*;floR.v2*	-	sul1;sul1;sul2;sul2	-	-	dfrA1.v2;dfrA1.v2	TEM-1D.v1^	-	TEM-24.v1	-	-
GCA_022024875.1	2019	Belgium	Homo sapiens	Human	93	CC3	2	1	7	ybt 20; ICEKp10	clb 3	iro unknown	-	-	aadA;aadA	-	-	-	-	ermB.v1*;ermB.v1*;mphA;mphA	floR.v2*;floR.v2*;floR.v2*	-	sul1;sul1;sul2;sul2	-	-	dfrA1.v2;dfrA1.v2	TEM-1D.v1^;TEM-1D.v1^	-	TEM-24.v1	-	-
GCA_022024915.1	2019	Belgium	Homo sapiens	Human	137		0	2	1	-	-	iro unknown	-	-	-	-	-	-	-	-	-	-	-	-	-	-	-	-	-	-	OXA-48;OXA-48
GCA_022024995.1	2019	Belgium	Homo sapiens	Human	93	CC3	2	1	7	ybt 20; ICEKp10	clb 3	iro unknown	-	-	aadA;aadA	-	-	-	-	ermB.v1*;ermB.v1*;mphA;mphA	floR.v2*;floR.v2*	-	sul1;sul1;sul2;sul2	-	-	dfrA1.v2;dfrA1.v2	TEM-1D.v1^;TEM-1D.v1^	-	TEM-24.v1;TEM-24.v1	-	-
GCA_022025015.1	2019	Belgium	Homo sapiens	Human	137		0	2	1	-	-	iro unknown	-	-	-	-	-	-	-	-	-	-	-	-	-	-	-	-	-	-	OXA-48;OXA-48
GCA_022026595.1	2014	Singapore	Homo sapiens	Human	93	CC3	2	0	0	ybt 17; ICEKp10	clb 3	iro unknown	-	-	-	-	-	-	-	-	-	-	-	-	-	-	-	-	-	-	-
GCA_022026955.1	2016	Singapore	Homo sapiens	Human	229		0	0	3	-	-	iro unknown	-	-	-	-	-	qnrB4;qnrB4;qnrB4;qnrB4;qnrB4;qnrB4	-	-	-	-	sul1;sul1	-	-	-	DHA-1;DHA-1;DHA-1;DHA-1;DHA-1;DHA-1	-	-	-	-
GCA_022027075.1	2016	Singapore	Homo sapiens	Human	37		0	0	5	-	-	iro unknown	-	-	aac(6')-Ib-cr.v2;aac(6')-Ib-cr.v2	-	-	qnrS1;qnrS1	-	-	-	-	-	tet(A).v2;tet(A).v2	-	dfrA1.v1;dfrA1.v1;dfrA14.v2*;dfrA14.v2*	OXA-1;OXA-1	-	-	-	-
GCA_022027175.1	2016	Singapore	Homo sapiens	Human	230		0	0	3	-	-	iro unknown	-	-	-	-	-	qnrB4;qnrB4;qnrB4;qnrB4	-	-	-	-	sul1;sul1	-	-	-	DHA-1;DHA-1;DHA-1;DHA-1	-	-	-	-
GCA_022027195.1	2016	Singapore	Homo sapiens	Human	231		0	0	7	-	-	iro unknown	-	-	aadA2^;aadA2^;aadA^;aadA^;aph3-Ia.v1^;aph3-Ia.v1^	-	-	qnrB4;qnrB4;qnrB4;qnrB4;qnrB4	-	-	floR.v1*;floR.v1*	-	sul1;sul1;sul3;sul3	tet(A).v1;tet(A).v1	-	dfrA1.v1;dfrA1.v1;dfrA12;dfrA12	DHA-1;DHA-1;DHA-1;DHA-1;DHA-1	-	-	-	-
GCA_022027415.1	2016	Singapore	Homo sapiens	Human	92	CC6	0	1	8	-	-	iro unknown	-	-	aac(6')-Ib-cr.v2;aac(6')-Ib-cr.v2;aadA16*;aadA16*	-	-	qnrB6^;qnrB6^;qnrS1;qnrS1	-	-	-	arr-3;arr-3	sul1^;sul1^	tet(A).v1;tet(A).v1	-	dfrA27;dfrA27	TEM-1D.v1^;TEM-1D.v1^	-	CTX-M-3;CTX-M-3	-	-
GCA_022027495.1	2016	Singapore	Homo sapiens	Human	135		0	0	1	-	-	iro unknown	-	-	-	-	fosA4;fosA4	-	-	-	-	-	-	-	-	-	-	-	-	-	-
GCA_022027595.1	2016	Singapore	Homo sapiens	Human	135		0	0	6	-	-	iro unknown	-	-	-	-	-	qnrB4;qnrB4;qnrB4;qnrB4;qnrS1;qnrS1	-	-	floR.v1*;floR.v1*	-	sul1;sul1;sul2*;sul2*	tet(A).v1;tet(A).v1	-	dfrA14.v2*;dfrA14.v2*	DHA-1;DHA-1;DHA-1;DHA-1;LAP-2;LAP-2	-	-	-	-
GCA_022027635.1	2016	Singapore	Homo sapiens	Human	135		0	0	7	-	-	iro unknown	-	-	aph3-Ia.v1^;aph3-Ia.v1^;strA.v1;strA.v1;strB.v1;strB.v1	-	-	qnrB4;qnrB4;qnrS1;qnrS1	-	-	floR.v1*;floR.v1*	-	sul1;sul1;sul2;sul2	tet(A).v1;tet(A).v1	-	dfrA14.v2*;dfrA14.v2*	DHA-1;DHA-1;LAP-2;LAP-2	-	-	-	-
GCA_022027655.1	2016	Singapore	Homo sapiens	Human	135		0	0	7	-	-	iro unknown	-	-	aadA^;aadA^;aph3-Ia.v1^;aph3-Ia.v1^	-	-	qnrB4;qnrB4	-	-	floR.v1*;floR.v1*	-	sul1;sul1;sul2;sul2;sul3;sul3	tet(A).v1;tet(A).v1	-	dfrA14.v2*;dfrA14.v2*	DHA-1;DHA-1	-	-	-	-
GCA_022027755.1	2016	Singapore	Homo sapiens	Human	135		0	0	7	-	-	iro unknown	-	-	aac(6')-Ib-cr.v2^;aac(6')-Ib-cr.v2^;aph3-Ia.v1^;aph3-Ia.v1^	-	-	qnrB4;qnrB4	-	mphA;mphA	catB3.v2;catB3.v2	arr-3;arr-3	sul1;sul1	-	-	-	DHA-1;DHA-1;OXA-1;OXA-1	-	-	-	-
GCA_022027855.1	2016	Singapore	Homo sapiens	Human	228		0	0	7	-	-	iro unknown	-	-	aph3-Ia.v1^;aph3-Ia.v1^;strA.v1;strA.v1;strB.v1;strB.v1	-	-	qnrB4;qnrB4;qnrS1;qnrS1	-	-	floR.v1*;floR.v1*	-	sul1;sul1;sul2;sul2	tet(A).v1;tet(A).v1	-	dfrA14.v2*;dfrA14.v2*	DHA-1;DHA-1;LAP-2;LAP-2	-	-	-	-
GCA_022027875.1	2016	Singapore	Homo sapiens	Human	116		0	0	7	-	-	iro unknown	-	-	aph3-Ia.v1^;aph3-Ia.v1^;strA.v1;strA.v1;strB.v1;strB.v1	-	-	qnrB4;qnrB4;qnrS1;qnrS1	-	-	floR.v1*;floR.v1*	-	sul1;sul1;sul2;sul2	tet(A).v1;tet(A).v1	-	dfrA14.v2*;dfrA14.v2*	DHA-1;DHA-1;LAP-2;LAP-2	-	-	-	-
GCA_022027975.1	2015	Singapore	Homo sapiens	Human	168		0	0	3	-	-	iro unknown	-	-	-	-	-	qnrB4;qnrB4	-	-	-	-	sul1;sul1	-	-	-	DHA-1;DHA-1	-	-	-	-
GCA_022027995.1	2015	Singapore	Homo sapiens	Human	228		0	1	6	-	-	iro unknown	-	-	strA.v1^;strA.v1^;strB.v1;strB.v1	-	-	qnrB1.v2^;qnrB1.v2^	-	-	-	-	sul2;sul2	-	-	dfrA14.v2*;dfrA14.v2*	TEM-1D.v1^;TEM-1D.v1^	-	CTX-M-15;CTX-M-15	-	-
GCA_022028015.1	2015	Singapore	Homo sapiens	Human	228		0	1	6	-	-	iro unknown	-	-	strA.v1^;strA.v1^;strB.v1;strB.v1	-	-	qnrB1.v2^;qnrB1.v2^	-	-	-	-	sul2;sul2	-	-	dfrA14.v2*;dfrA14.v2*	TEM-1D.v1^;TEM-1D.v1^	-	CTX-M-15;CTX-M-15	-	-
GCA_022028295.1	2015	Singapore	Homo sapiens	Human	228		0	0	7	-	-	iro unknown	-	-	aph3-Ia.v1^;aph3-Ia.v1^;strA.v1;strA.v1;strB.v1;strB.v1	-	-	qnrB4;qnrB4	-	-	floR.v1*;floR.v1*	-	sul1;sul1;sul2;sul2	tet(A).v1;tet(A).v1	-	dfrA14.v2*;dfrA14.v2*	DHA-1;DHA-1	-	-	-	-
GCA_022031295.1	2017	Australia	Homo sapiens	Human	423		0	0	0	-	-	iro unknown	-	-	-	-	-	-	-	-	-	-	-	-	-	-	-	-	-	-	-
GCA_022033335.1	2020	USA	Homo sapiens	Human	4	CC1	2	2	3	ybt 17; ICEKp10	clb 3	iro unknown	-	-	-	-	-	qnrS1;qnrS1	-	-	-	-	-	-	-	-	TEM-1D.v1^;TEM-1D.v1^	-	-	-	OXA-181;OXA-181
GCA_022041195.1	2013	Germany	Homo sapiens	Human	93	CC3	2	2	8	ybt 20; ICEKp10	clb 3	iro unknown	-	-	aac(3)-IId^;aac(3)-IId^;aac(6')-Ib-cr.v2^;aac(6')-Ib-cr.v2^;strA.v1;strA.v1;strB.v1;strB.v1	-	-	qnrB2.v1^;qnrB2.v1^	-	-	catB3.v2;catB3.v2	arr-3;arr-3	sul1;sul1	-	-	dfrA19*;dfrA19*	OXA-1;OXA-1;TEM-1D.v1^;TEM-1D.v1^	-	-	-	KPC-2;KPC-2
GCA_022041255.1	2013	China	Homo sapiens	Human	330		1	2	1	ybt 15; ICEKp11	-	iro unknown	-	-	-	-	-	-	-	-	-	-	-	-	-	-	-	-	-	-	KPC-2;KPC-2
GCA_022047305.1	-	Australia	Dasycercus cristicauda	Animal	-		0	0	0	-	-	iro unknown	-	-	-	-	-	-	-	-	-	-	-	-	-	-	-	-	-	-	-
GCA_022055305.1	2017	Qatar	Homo sapiens	Human	93	CC3	0	0	0	-	-	iro unknown	-	-	-	-	-	-	-	-	-	-	-	-	-	-	-	-	-	-	-
GCA_022055365.1	2017	Qatar	Homo sapiens	Human	93	CC3	2	0	0	ybt 17; ICEKp10	clb 3	iro unknown	-	-	-	-	-	-	-	-	-	-	-	-	-	-	-	-	-	-	-
GCA_022098455.1	2021	USA	Homo sapiens	Human	375		2	2	2	ybt 17; ICEKp10	clb 3	iro unknown	-	-	-	-	-	-	-	mphA;mphA	-	-	-	-	-	-	-	-	-	-	NDM-7;NDM-7
GCA_022101775.1	2015	United Kingdom	Homo sapiens	Human	-		0	2	1	-	-	iro unknown	-	-	-	-	-	-	-	-	-	-	-	-	-	-	-	-	-	-	OXA-48;OXA-48
GCA_022105115.1	2014	United Kingdom	Homo sapiens	Human	224		0	2	1	-	-	iro unknown	-	-	-	-	-	-	-	-	-	-	-	-	-	-	-	-	-	-	OXA-48;OXA-48
GCA_022107755.1	2022	USA	Homo sapiens	Human	93	CC3	2	2	3	ybt 20; ICEKp10	clb 3	iro unknown	-	-	-	-	-	-	-	-	-	-	sul1;sul1	-	-	-	OXA-10;OXA-10	-	-	-	KPC-2;KPC-2
GCA_022109495.1	2015	United Kingdom	Homo sapiens	Human	4	CC1	0	2	6	-	-	iro unknown	-	-	aadA*;aadA*;sat-2;sat-2	-	-	qnrS1;qnrS1	-	-	-	-	-	tet(A).v1;tet(A).v1	-	dfrA1.v1;dfrA1.v1	LAP-2;LAP-2;TEM-1D.v1^;TEM-1D.v1^	-	-	-	KPC-2;KPC-2
GCA_022110375.1	2014	United Kingdom	Homo sapiens	Human	247		0	2	1	-	-	iro unknown	-	-	-	-	-	-	-	-	-	-	-	-	-	-	-	-	-	-	OXA-48;OXA-48
GCA_022117115.1	2016	United Kingdom	Homo sapiens	Human	31	CC1	0	2	1	-	-	iro unknown	-	-	-	-	-	-	-	-	-	-	-	-	-	-	-	-	-	-	OXA-48;OXA-48
GCA_022124385.1	2014	United Kingdom	Homo sapiens	Human	93	CC3	2	2	8	ybt 17; ICEKp10	clb 3	iro unknown	-	-	aac(3)-IIa.v1^;aac(3)-IIa.v1^;aac(6')-Ib-cr.v2;aac(6')-Ib-cr.v2;aac(6')-Ib-cr.v2*;aadA5;aadA5	-	-	qnrB1.v2^;qnrB1.v2^	-	mphA;mphA	-	-	sul1;sul1	tet(A).v1;tet(A).v1	-	dfrA17;dfrA17	OXA-1;OXA-1	-	-	-	KPC-2;KPC-2
GCA_022139345.1	2015	United Kingdom	Homo sapiens	Human	93	CC3	2	2	1	ybt 17; ICEKp10	clb 3	iro unknown	-	-	-	-	-	-	-	-	-	-	-	-	-	-	-	-	-	-	OXA-48;OXA-48
GCA_022141245.1	2016	United Kingdom	Homo sapiens	Human	389		2	2	4	ybt 17; ICEKp10	clb 3	iro unknown	-	-	armA;armA	-	-	-	-	mphE.v2;mphE.v2;msrE;msrE	-	-	sul1;sul1	-	-	-	-	-	-	-	NDM-1;NDM-1
GCA_022145325.1	2017	USA	Homo sapiens	Human	93	CC3	2	2	3	ybt 17; ICEKp10	clb 3	iro unknown	-	-	-	-	-	-	-	-	-	-	-	-	-	-	TEM-1D.v1^;TEM-1D.v1^	TEM-122*	-	-	KPC-3;KPC-3
GCA_022145345.1	2017	USA	Homo sapiens	Human	31	CC1	0	0	0	-	-	iro unknown	-	-	-	-	-	-	-	-	-	-	-	-	-	-	-	-	-	-	-
GCA_022145545.1	2017	USA	Homo sapiens	Human	421		0	0	0	-	-	iro unknown	-	-	-	-	-	-	-	-	-	-	-	-	-	-	-	-	-	-	-
GCA_022145825.1	2016	USA	Homo sapiens	Human	22	CC7	0	0	0	-	-	iro unknown	-	-	-	-	-	-	-	-	-	-	-	-	-	-	-	-	-	-	-
GCA_022146785.1	2016	United Kingdom	Homo sapiens	Human	429		0	2	1	-	-	iro unknown	-	-	-	-	-	-	-	-	-	-	-	-	-	-	-	-	-	-	OXA-48;OXA-48
GCA_022149345.1	2017	USA	Homo sapiens	Human	-		2	0	0	ybt 17; ICEKp10	clb 3	iro unknown	-	-	-	-	-	-	-	-	-	-	-	-	-	-	-	-	-	-	-
GCA_022150025.1	2017	USA	Homo sapiens	Human	224		0	2	4	-	-	iro unknown	-	-	-	-	-	qnrB2.v1;qnrB2.v1^	-	-	-	-	sul1;sul1	-	-	dfrB3;dfrB3	-	-	-	-	KPC-3;KPC-3
GCA_022151205.1	2017	USA	Homo sapiens	Human	92	CC6	0	0	0	-	-	iro unknown	-	-	-	-	-	-	-	-	-	-	-	-	-	-	-	-	-	-	-
GCA_022151465.1	2016	USA	Homo sapiens	Human	93	CC3	2	0	0	ybt 17; ICEKp10	clb 3 (truncated)	iro unknown	-	-	-	-	-	-	-	-	-	-	-	-	-	-	-	-	-	-	-
GCA_022151725.1	2016	USA	Homo sapiens	Human	4	CC1	2	0	0	ybt 17; ICEKp10	clb 3	iro unknown	-	-	-	-	-	-	-	-	-	-	-	-	-	-	-	-	-	-	-
GCA_022151925.1	2017	USA	Homo sapiens	Human	93	CC3	2	0	0	ybt 17; ICEKp10	clb 3	iro unknown	-	-	-	-	-	-	-	-	-	-	-	-	-	-	-	-	-	-	-
GCA_022152685.1	2017	USA	Homo sapiens	Human	207		0	0	0	-	-	iro unknown	-	-	-	-	-	-	-	-	-	-	-	-	-	-	-	-	-	-	-
GCA_022152705.1	2016	USA	Homo sapiens	Human	93	CC3	2	0	0	ybt 17; ICEKp10	clb 3	iro unknown	-	-	-	-	-	-	-	-	-	-	-	-	-	-	-	-	-	-	-
GCA_022152765.1	2016	USA	Homo sapiens	Human	173		0	0	0	-	-	-	-	-	-	-	-	-	-	-	-	-	-	-	-	-	-	-	-	-	-
GCA_022153705.1	2017	USA	Homo sapiens	Human	92	CC6	0	0	0	-	-	iro unknown	-	-	-	-	-	-	-	-	-	-	-	-	-	-	-	-	-	-	-
GCA_022154885.1	2017	USA	Homo sapiens	Human	93	CC3	2	0	0	ybt 17; ICEKp10	clb 3	iro unknown	-	-	-	-	-	-	-	-	-	-	-	-	-	-	-	-	-	-	-
GCA_022155245.1	2015	United Kingdom	Homo sapiens	Human	425		0	2	2	-	-	iro unknown	-	-	aph(3')-VI*;aph(3')-VI*;strA.v1;strA.v1;strB.v1	-	-	-	-	-	-	-	-	-	-	-	-	-	-	-	OXA-48;OXA-48
GCA_022155535.1	2016	USA	Homo sapiens	Human	235		0	0	0	-	-	iro unknown	-	-	-	-	-	-	-	-	-	-	-	-	-	-	-	-	-	-	-
GCA_022155585.1	2016	USA	Homo sapiens	Human	93	CC3	2	0	0	ybt 20; ICEKp10	clb 3	iro unknown	-	-	-	-	-	-	-	-	-	-	-	-	-	-	-	-	-	-	-
GCA_022163565.1	2017	USA	Homo sapiens	Human	16		2	0	0	ybt 17; ICEKp10	clb 3	iro unknown	-	-	-	-	-	-	-	-	-	-	-	-	-	-	-	-	-	-	-
GCA_022163665.1	2017	USA	Homo sapiens	Human	135		0	0	4	-	-	iro unknown	-	-	aadA2^;aadA2^	-	-	qnrS1;qnrS1	-	-	-	-	sul1;sul1	-	-	dfrA12;dfrA12	-	-	-	-	-
GCA_022163805.1	2017	USA	Homo sapiens	Human	93	CC3	2	0	0	ybt 17; ICEKp10	clb 3	iro unknown	-	-	-	-	-	-	-	-	-	-	-	-	-	-	-	-	-	-	-
GCA_022164385.1	2017	USA	Homo sapiens	Human	197		2	0	0	ybt 17; ICEKp10	clb 3	iro unknown	-	-	-	-	-	-	-	-	-	-	-	-	-	-	-	-	-	-	-
GCA_022165185.1	2017	USA	Homo sapiens	Human	93	CC3	2	0	0	ybt 17; ICEKp10	clb 3	iro unknown	-	-	-	-	-	-	-	-	-	-	-	-	-	-	-	-	-	-	-
GCA_022165325.1	2016	USA	Homo sapiens	Human	142		0	0	1	-	-	-	-	-	-	-	fosA7*;fosA7*	-	-	-	-	-	-	-	-	-	-	-	-	-	-
GCA_022165485.1	2017	USA	Homo sapiens	Human	93	CC3	2	0	0	ybt 17; ICEKp10	clb 3	iro unknown	-	-	-	-	-	-	-	-	-	-	-	-	-	-	-	-	-	-	-
GCA_022165645.1	2017	USA	Homo sapiens	Human	4	CC1	0	2	7	-	-	iro unknown	-	-	aadA2;aadA2;ant(2'')-Ia;ant(2'')-Ia	-	-	qnrA1;qnrA1?	-	-	catB11;catB11;catB3.v2;catB3.v2;cmlA6*;cmlA6*	-	sul1;sul1*	-	-	dfrA19*;dfrA19*	CARB-2.v1^;CARB-2.v1^;FOX-5;FOX-5	-	-	-	KPC-2;KPC-2
GCA_022165925.1	2016	USA	Homo sapiens	Human	240		0	0	0	-	-	iro unknown	-	-	-	-	-	-	-	-	-	-	-	-	-	-	-	-	-	-	-
GCA_022166145.1	2017	USA	Homo sapiens	Human	412		0	0	0	-	-	iro unknown	-	-	-	-	-	-	-	-	-	-	-	-	-	-	-	-	-	-	-
GCA_022166245.1	2017	USA	Homo sapiens	Human	300		0	0	0	-	-	-	-	-	-	-	-	-	-	-	-	-	-	-	-	-	-	-	-	-	-
GCA_022166505.1	2017	USA	Homo sapiens	Human	242		0	0	0	-	-	iro unknown	-	-	-	-	-	-	-	-	-	-	-	-	-	-	-	-	-	-	-
GCA_022166685.1	2016	USA	Homo sapiens	Human	-		0	0	0	-	-	iro unknown	-	-	-	-	-	-	-	-	-	-	-	-	-	-	-	-	-	-	-
GCA_022166805.1	2014	Spain	Homo sapiens	Human	242		0	0	0	-	-	iro unknown	-	-	-	-	-	-	-	-	-	-	-	-	-	-	-	-	-	-	-
GCA_022166825.1	2014	Spain	Homo sapiens	Human	136		0	0	0	-	-	iro unknown	-	-	-	-	-	-	-	-	-	-	-	-	-	-	-	-	-	-	-
GCA_022166905.1	2015	Spain	Homo sapiens	Human	-		2	0	0	ybt 17; ICEKp10	clb 3	iro unknown	-	-	-	-	-	-	-	-	-	-	-	-	-	-	-	-	-	-	-
GCA_022169885.1	2020	USA	Homo sapiens	Human	93	CC3	2	2	4	ybt 17; ICEKp10	clb 3	iro unknown	-	-	aadA*;aadA*	-	-	qnrB19^;qnrB19^	-	-	-	-	-	-	-	-	TEM-1D.v1^;TEM-1D.v1^	-	-	-	KPC-3;KPC-3
GCA_022170005.1	2020	USA	Homo sapiens	Human	93	CC3	2	2	3	ybt 20; ICEKp10	clb 3	iro unknown	-	-	-	-	-	-	-	-	-	-	sul1;sul1	-	-	-	OXA-10;OXA-10	-	-	-	KPC-2;KPC-2
GCA_022170245.1	2016	Brazil	Homo sapiens	Human	16		2	2	9	ybt 0; ICEKp10	clb 3 (incomplete)	iro unknown	-	-	aac(6')-Ib-cr.v2^;aac(6')-Ib-cr.v2^;aph3-Ia.v1^;aph3-Ia.v1^	-	-	qnrB19^;qnrB19^	-	mphA;mphA	catB3.v2;catB3.v2	arr-3;arr-3	sul1;sul1;sul2;sul2	-	-	dfrA26;dfrA26	OXA-1;OXA-1	-	-	-	KPC-2;KPC-2
GCA_022170285.1	2016	Brazil	Homo sapiens	Human	93	CC3	2	2	8	ybt 17; ICEKp10	clb 3	iro unknown	-	-	aac(3)-IIa.v1^;aac(3)-IIa.v1^;aac(6')-Ib-cr.v2;aac(6')-Ib-cr.v2;strA.v1^;strA.v1^;strB.v1;strB.v1	-	-	qnrB1.v2^;qnrB1.v2^	-	-	-	-	sul2;sul2	tet(A).v1;tet(A).v1;tet(A).v1*	-	dfrA14.v2*;dfrA14.v2*	OXA-1;OXA-1;TEM-1D.v1^;TEM-1D.v1^	-	CTX-M-15;CTX-M-15	-	KPC-2;KPC-2
GCA_022170305.1	2016	Brazil	Homo sapiens	Human	93	CC3	2	2	8	ybt 17; ICEKp10	clb 3	iro unknown	-	-	aac(3)-IIa.v1^;aac(3)-IIa.v1^;aac(6')-Ib-cr.v2;aph(3')-VIa*;aph(3')-VIa*;strA.v1^;strA.v1^;strB.v1;strB.v1	-	-	qnrB1.v2^;qnrB1.v2^	-	-	-	-	sul2;sul2	tet(A).v1;tet(A).v1	-	dfrA14.v2*;dfrA14.v2*	OXA-1;OXA-1;OXA-1;TEM-1D.v1^;TEM-1D.v1^	-	CTX-M-15;CTX-M-15	-	KPC-2;KPC-2
GCA_022170325.1	2016	Brazil	Homo sapiens	Human	16		2	2	9	ybt 0; ICEKp10 (incomplete)	clb 3	iro unknown	-	-	aac(6')-Ib-cr.v2^;aac(6')-Ib-cr.v2^;aph3-Ia.v1^;aph3-Ia.v1^	-	-	qnrB19^;qnrB19^	-	mphA;mphA	catB3.v2;catB3.v2	arr-3;arr-3	sul1;sul1;sul2;sul2	-	-	dfrA26;dfrA26	OXA-1;OXA-1	-	-	-	KPC-2;KPC-2
GCA_022170345.1	2016	Brazil	Homo sapiens	Human	93	CC3	2	2	8	ybt 17; ICEKp10	clb 3	iro unknown	-	-	aac(3)-IIa.v1^;aac(3)-IIa.v1^;aac(6')-Ib-cr.v2;aac(6')-Ib-cr.v2;strA.v1^;strA.v1^;strB.v1;strB.v1	-	-	qnrB1.v2^;qnrB1.v2^	-	-	-	-	sul2;sul2	tet(A).v1;tet(A).v1	-	dfrA14.v2*;dfrA14.v2*	OXA-1;OXA-1;TEM-1D.v1^;TEM-1D.v1^	-	CTX-M-15;CTX-M-15	-	KPC-2;KPC-2
GCA_022170485.1	2016	Brazil	Homo sapiens	Human	93	CC3	2	2	8	ybt 17; ICEKp10	clb 3 (incomplete)	iro unknown	-	-	aac(3)-IIa.v1^;aac(3)-IIa.v1^;aac(6')-Ib-cr.v2;aac(6')-Ib-cr.v2;strA.v1^;strA.v1^;strB.v1;strB.v1	-	-	qnrB1.v2^;qnrB1.v2^	-	-	-	-	sul2;sul2	tet(A).v1;tet(A).v1	-	dfrA14.v2*;dfrA14.v2*	OXA-1;OXA-1;OXA-1;TEM-1D.v1^;TEM-1D.v1^	-	CTX-M-15;CTX-M-15	-	KPC-2;KPC-2
GCA_022170505.1	2016	Brazil	Homo sapiens	Human	93	CC3	2	2	8	ybt 17; ICEKp10 (truncated)	clb 3 (incomplete) (truncated)	iro unknown	-	-	aac(3)-IIa.v1^;aac(3)-IIa.v1^;aac(6')-Ib-cr.v2;aac(6')-Ib-cr.v2;strA.v1^;strA.v1^;strA.v1^;strB.v1;strB.v1;strB.v1	-	-	qnrB1.v2^;qnrB1.v2^	-	-	-	-	sul2;sul2;sul2*	tet(A).v1;tet(A).v1	-	dfrA14.v2*;dfrA14.v2*	OXA-1;OXA-1;TEM-1D.v1^;TEM-1D.v1^	-	CTX-M-15;CTX-M-15	-	KPC-2;KPC-2
GCA_022182085.1	2014	USA	Homo sapiens	Human	116		2	0	0	ybt 0; ICEKp10	clb 3	iro unknown	-	-	-	-	-	-	-	-	-	-	-	-	-	-	-	-	-	-	-
GCA_022182145.1	2015	USA	Homo sapiens	Human	93	CC3	2	1	8	ybt 17; ICEKp10	clb 3	iro unknown	-	-	aac(6')-IIc*;aac(6')-IIc*;aadA2^;aadA2^	-	-	qnrB4;qnrB4	-	mphA;mphA	floR.v2*;floR.v2*	-	sul1;sul1*;sul1*;sul2;sul2	tet(D);tet(D)	-	dfrA12;dfrA12	-	-	SHV-12;SHV-12	-	-
GCA_022182405.1	2017	USA	Homo sapiens	Human	15		2	0	0	ybt 17; ICEKp10	clb 3	iro unknown	-	-	-	-	-	-	-	-	-	-	-	-	-	-	-	-	-	-	-
GCA_022189085.1	2011	United Kingdom	Homo sapiens	Human	89		0	2	2	-	-	-	-	-	-	-	-	-	-	-	-	-	-	-	-	-	TEM-1D.v1^;TEM-1D.v1^	-	-	-	KPC-2;KPC-2
GCA_022192645.1	2013	United Kingdom	Homo sapiens	Human	434		0	2	5	-	-	iro unknown	-	-	aadA2;aadA2;ant(2'')-Ia;ant(2'')-Ia	-	-	qnrA1^;qnrA1^	-	-	-	-	sul1;sul1	-	-	dfrA16.v2;dfrA16.v2	-	-	-	-	KPC-2;KPC-2
GCA_022231205.1	-	-	-	-	-		0	0	0	-	-	-	-	-	-	-	-	-	-	-	-	-	-	-	-	-	-	-	-	-	-
GCA_022271295.1	2015	USA	Homo sapiens	Human	237		0	2	5	-	-	iro unknown	-	-	aac(6')-Ib'.v1*;aac(6')-Ib'.v1*;aadA*;aadA*;strA.v1^;strA.v1^;strB.v1;strB.v1	-	-	-	-	-	-	-	sul2;sul2	-	-	dfrA14.v2*;dfrA14.v2*	OXA-9.v1;TEM-1D.v1^	-	-	-	KPC-3;KPC-3
GCA_022272735.1	2012	Pakistan	Homo sapiens	Human	-		0	2	8	-	-	-	-	-	aac(3)-IIa.v1^;aac(3)-IIa.v1^;aac(6')-Ib-cr.v2;aac(6')-Ib-cr.v2;aadA*;aadA*;strA.v1^;strA.v1^;strB.v1;strB.v1	-	-	qnrB1.v2^;qnrB1.v2^	-	-	catA1*?;catA1*?	-	sul2;sul2	-	-	dfrA14.v2*;dfrA14.v2*	OXA-1;OXA-1;TEM-1D.v1^;TEM-1D.v1^	-	CTX-M-15;CTX-M-15	-	NDM-1;NDM-1
GCA_022272755.1	2012	Pakistan	Homo sapiens	Human	-		0	2	7	-	-	-	-	-	aadA*;aadA*	-	-	qnrB1.v2^;qnrS1;qnrS1	-	-	-	-	sul1;sul1	tet(A).v1	-	dfrA1.v1;dfrA1.v1;dfrA14.v2*;dfrA14.v2*	-	-	SHV-12;SHV-12	-	NDM-1;NDM-1
GCA_022272775.1	2012	Pakistan	Homo sapiens	Human	-		0	2	9	-	-	-	-	-	aac(6')-Ib-cr.v2;aac(6')-Ib-cr.v2;aadA*;aadA*	-	-	qnrB1.v2^;qnrB1.v2^;qnrS1;qnrS1	-	-	catA1*?;catA1*?	-	sul1;sul1	tet(A).v1	-	dfrA1.v1;dfrA1.v1;dfrA14.v2*;dfrA14.v2*	OXA-1;OXA-1	-	SHV-12;SHV-12	-	NDM-1;NDM-1
GCA_022272815.1	2012	Pakistan	Homo sapiens	Human	-		0	2	9	-	-	-	-	-	aac(3)-IIa.v1^;aac(3)-IIa.v1^;aac(6')-Ib-cr.v2;aac(6')-Ib-cr.v2;aadA*;aadA*;strA.v1^;strA.v1^;strB.v1;strB.v1	-	-	qnrB1.v2^;qnrB1.v2^;qnrS1;qnrS1	-	-	catA1*?;catA1*?	-	sul1;sul1;sul2;sul2	tet(A).v1	-	dfrA1.v1;dfrA1.v1;dfrA14.v2*;dfrA14.v2*	OXA-1;OXA-1;TEM-1D.v1^;TEM-1D.v1^	-	CTX-M-15;CTX-M-15;SHV-12;SHV-12	-	NDM-1;NDM-1
GCA_022299215.1	2014	USA	Homo sapiens	Human	93	CC3	2	0	0	ybt 17; ICEKp10	clb 3	iro unknown	-	-	-	-	-	-	-	-	-	-	-	-	-	-	-	-	-	-	-
GCA_022299255.1	2013	USA	Homo sapiens	Human	418		0	0	0	-	-	iro unknown	-	-	-	-	-	-	-	-	-	-	-	-	-	-	-	-	-	-	-
GCA_022299275.1	2015	USA	Homo sapiens	Human	93	CC3	2	0	0	ybt 17; ICEKp10	clb 3	iro unknown	-	-	-	-	-	-	-	-	-	-	-	-	-	-	-	-	-	-	-
GCA_022299295.1	2014	USA	Homo sapiens	Human	93	CC3	2	0	0	ybt 17; ICEKp10	clb 3	iro unknown	-	-	-	-	-	-	-	-	-	-	-	-	-	-	-	-	-	-	-
GCA_022299315.1	2015	USA	Homo sapiens	Human	93	CC3	2	0	0	ybt 17; ICEKp10	clb 3	iro unknown	-	-	-	-	-	-	-	-	-	-	-	-	-	-	-	-	-	-	-
GCA_022299335.1	2014	USA	Homo sapiens	Human	93	CC3	2	0	0	ybt 20; ICEKp10	clb 3	iro unknown	-	-	-	-	-	-	-	-	-	-	-	-	-	-	-	-	-	-	-
GCA_022299695.1	2017	USA	Homo sapiens	Human	400		0	1	7	-	-	iro unknown	-	-	aac(6')-Ib-cr.v2;aac(6')-Ib-cr.v2;strA.v1^;strA.v1^;strB.v1;strB.v1	-	-	qnrB1.v2^;qnrB1.v2^	-	-	-	-	sul2;sul2	tet(A).v1;tet(A).v1	-	dfrA14.v2*;dfrA14.v2*	OXA-1;OXA-1;TEM-1D.v1^;TEM-1D.v1^	-	CTX-M-15;CTX-M-15	-	-
GCA_022299815.1	2017	USA	Homo sapiens	Human	4	CC1	2	2	1	ybt 17; ICEKp10	clb 3	iro unknown	-	-	-	-	-	-	-	-	-	-	-	-	-	-	-	-	-	-	KPC-2;KPC-2
GCA_022306395.1	-	-	-	-	-		2	0	0	ybt 17; ICEKp10	clb 3	iro unknown	-	-	-	-	-	-	-	-	-	-	-	-	-	-	-	-	-	-	-
GCA_022306415.1	-	-	-	-	-		0	0	0	-	-	iro unknown	-	-	-	-	-	-	-	-	-	-	-	-	-	-	-	-	-	-	-
GCA_022306475.1	-	-	-	-	92	CC6	0	0	0	-	-	iro unknown	-	-	-	-	-	-	-	-	-	-	-	-	-	-	-	-	-	-	-
GCA_022307075.1	-	-	-	-	237		0	0	0	-	-	iro unknown	-	-	-	-	-	-	-	-	-	-	-	-	-	-	-	-	-	-	-
GCA_022307115.1	-	-	-	-	93	CC3	2	0	0	ybt 17; ICEKp10	clb 3	iro unknown	-	-	-	-	-	-	-	-	-	-	-	-	-	-	-	-	-	-	-
GCA_022307135.1	-	-	-	-	103		0	0	0	-	-	iro unknown	-	-	-	-	-	-	-	-	-	-	-	-	-	-	-	-	-	-	-
GCA_022307495.1	-	-	-	-	93	CC3	2	0	0	ybt 17; ICEKp10	clb 3	iro unknown	-	-	-	-	-	-	-	-	-	-	-	-	-	-	-	-	-	-	-
GCA_022307515.1	-	-	-	-	93	CC3	0	0	0	-	-	iro unknown	-	-	-	-	-	-	-	-	-	-	-	-	-	-	-	-	-	-	-
GCA_022311055.1	2012	USA	Homo sapiens	Human	230		0	2	7	-	-	iro unknown	-	-	aac(6')-Ib'.v1*;aadA*;aadA*;ant(2'')-Ia;ant(2'')-Ia	-	-	qnrA1;qnrA1?	-	-	-	-	sul1;sul1	-	-	dfrA14.v2*;dfrA14.v2*	OXA-2;OXA-2;OXA-9.v1;OXA-9.v1;TEM-1D.v1^	-	SHV-7^;SHV-7^	-	KPC-3;KPC-3
GCA_022311095.1	2012	USA	Homo sapiens	Human	246		2	2	8	ybt 17; ICEKp10	clb 3	iro unknown	-	-	aadA2;aadA2;ant(2'')-Ia;ant(2'')-Ia	-	-	qnrA1;qnrA1?	-	-	catB11;catB11;catB3.v2;catB3.v2;cmlA6*;cmlA6*	-	sul1;sul1*	-	-	dfrA19*;dfrA19*	CARB-2.v1^;CARB-2.v1^;FOX-5;FOX-5;OXA-2;OXA-2;TEM-1D.v1^;TEM-1D.v1^	-	SHV-30;SHV-30	-	KPC-2;KPC-2
GCA_022311115.1	2012	USA	Homo sapiens	Human	246		2	2	7	ybt 17; ICEKp10	clb 3	iro unknown	-	-	aadA2;aadA2;ant(2'')-Ia;ant(2'')-Ia	-	-	-	-	-	catB11;catB11;catB3.v2;catB3.v2;cmlA6*;cmlA6*	-	sul1;sul1*	-	-	dfrA19*;dfrA19*	CARB-2.v1^;CARB-2.v1^;FOX-5;FOX-5;FOX-5*;OXA-2;OXA-2;TEM-1D.v1^;TEM-1D.v1^	-	SHV-30;SHV-30	-	KPC-2;KPC-2
GCA_022316155.1	-	-	-	-	140		0	2	1	-	-	iro unknown	-	-	-	-	-	-	-	-	-	-	-	-	-	-	-	-	-	-	OXA-48;OXA-48;OXA-48^
GCA_022319705.1	2018	USA	Homo sapiens	Human	202		0	1	3	-	-	-	-	-	-	-	-	qnrS1;qnrS1	-	-	-	-	-	-	-	dfrA14.v2*;dfrA14.v2*	-	-	CTX-M-15;CTX-M-15	-	-
GCA_022319725.1	2018	USA	Homo sapiens	Human	202		0	1	3	-	-	-	-	-	-	-	-	qnrS1;qnrS1	-	-	-	-	-	-	-	dfrA14.v2*;dfrA14.v2*	-	-	CTX-M-15;CTX-M-15	-	-
GCA_022332665.1	2015	Australia	Homo sapiens	Human	182		0	2	1	-	-	iro unknown	-	-	-	-	-	-	-	-	-	-	-	-	-	-	-	-	-	-	OXA-48;OXA-48
GCA_022341225.1	2017	Germany	Homo sapiens	Human	22	CC7	0	2	8	-	-	iro unknown	-	-	aac(6')-Ib4^;aadA1.v1^;aphA15	-	-	qnrS1	-	mphA	catB2.v1	-	sul1	-	-	dfrA14.v2*	-	-	SHV-12	-	VIM-1
GCA_022429125.1	2019	USA	Homo sapiens	Human	116		0	0	0	-	-	iro unknown	-	-	-	-	-	-	-	-	-	-	-	-	-	-	-	-	-	-	-
GCA_022429145.1	2019	USA	Homo sapiens	Human	93	CC3	0	0	1	-	-	iro unknown	-	-	-	-	fosA7*;fosA7*	-	-	-	-	-	-	-	-	-	-	-	-	-	-
GCA_022429345.1	2019	USA	Homo sapiens	Human	406		0	0	0	-	-	iro unknown	-	-	-	-	-	-	-	-	-	-	-	-	-	-	-	-	-	-	-
GCA_022429365.1	2020	USA	Canis Lupus Familiaris	Animal	437		0	0	0	-	-	iro unknown	-	-	-	-	-	-	-	-	-	-	-	-	-	-	-	-	-	-	-
GCA_022474215.1	2021	USA	Homo sapiens	Human	2	CC5	0	0	1	-	-	iro unknown	-	-	-	-	-	-	-	-	-	-	sul1;sul1	-	-	-	-	-	-	-	-
GCA_022474235.1	2021	USA	Homo sapiens	Human	93	CC3	2	2	5	ybt 20; ICEKp10	clb 3	iro unknown	-	-	aac(6')-Ib'.v1;aac(6')-Ib'.v1	-	-	qnrB2.v1^;qnrB2.v1^	-	-	-	-	sul1;sul1	-	-	dfrB3;dfrB3	-	-	-	-	KPC-3;KPC-3
GCA_022474555.1	2021	USA	Homo sapiens	Human	2	CC5	0	0	1	-	-	iro unknown	-	-	-	-	-	-	-	-	-	-	sul1;sul1	-	-	-	-	-	-	-	-
GCA_022504665.1	-	Singapore	-	-	93	CC3	2	1	8	ybt 17; ICEKp10	clb 3	iro unknown	-	-	aac(3)-IIa.v1^;aac(3)-IIa.v1^;aac(6')-Ib-cr.v2;aac(6')-Ib-cr.v2;aadA2^;aadA2^;aadA^;aadA^;aph3-Ia.v1^;aph3-Ia.v1^;strA.v1^;strA.v1^;strB.v1;strB.v1	-	-	qnrB1.v2^;qnrB1.v2^;qnrS1;qnrS1	-	-	floR.v1*;floR.v1*	-	sul2;sul2;sul3;sul3	tet(A).v1;tet(A).v1	-	dfrA12;dfrA12;dfrA14.v2*;dfrA14.v2*	OXA-1;OXA-1;TEM-1D.v1^;TEM-1D.v1^	-	CTX-M-15;CTX-M-15	-	-
GCA_022505485.1	-	Singapore	-	-	301		0	2	9	-	-	iro unknown	-	-	aac(6')-Ib-cr.v2;aac(6')-Ib4;aac(6')-Ib^	-	-	qnrB1.v2^;qnrB1.v2^	-	mphA*;mphA*	catB3.v2	-	sul1;sul1	tet(A).v1;tet(A).v1	-	dfrA14.v2*;dfrA14.v2*	CARB-2.v1^;CARB-2.v1^;OXA-1;OXA-1	-	-	-	IMP-4;IMP-4
GCA_022597615.1	2015	Singapore	Homo sapiens	Human	197		2	1	7	ybt 17; ICEKp10	clb 3	iro unknown	-	-	aac(6')-Ib-cr.v2;aac(6')-Ib-cr.v2;aadA16*;aadA16*	-	-	qnrB6^;qnrB6^	-	-	-	arr-3;arr-3	sul1^;sul1^	tet(A).v1;tet(A).v1	-	dfrA27;dfrA27	-	-	CTX-M-3;CTX-M-3	-	-
GCA_022598815.1	2015	Singapore	Homo sapiens	Human	135		0	0	0	-	-	iro unknown	-	-	-	-	-	-	-	-	-	-	-	-	-	-	-	-	-	-	-
GCA_022625905.1	2022	USA	Homo sapiens	Human	-		0	2	7	-	-	iro unknown	-	-	aac(6')-Il;aac(6')-Il;aadA1.v1^;aadA1.v1^;ant(2'')-Ia;ant(2'')-Ia	-	-	qnrA1;qnrA1?	-	mphA;mphA	-	-	sul1;sul1	-	-	dfrA1.v2;dfrA1.v2	TEM-1D.v1^;TEM-1D.v1^	-	-	-	VIM-1;VIM-1
GCA_022759585.1	2014	China	Homo sapiens	Human	16		1	2	9	ybt 15; ICEKp11	-	iro unknown	-	-	aac(6')-Ib-cr.v2^;aadA2^;armA;strA.v1;strB.v1	-	-	qnrS1	-	mphA;mphE.v2;msrE	catB3.v2	arr-3	sul1	-	-	dfrA12;dfrA25	OXA-1;TEM-1D.v1^	-	-	-	KPC-2;KPC-2
GCA_022759605.1	2013	China	Homo sapiens	Human	-		0	2	9	-	-	-	-	-	aac(3)-IId^;aadA16*	-	-	qnrB4	-	mphA	-	arr-3	sul1;sul1;sul1	-	tmexC1*;tmexD1*;toprJ1*	dfrA27	DHA-1;TEM-1D.v1^	-	-	-	IMP-26
GCA_022915955.1	2022	USA	Homo sapiens	Human	-		2	0	0	ybt 17; ICEKp10	clb 3	iro unknown	-	-	-	-	-	-	-	-	-	-	-	-	-	-	-	-	-	-	-
GCA_023038055.1	-	Singapore	-	-	128		0	2	3	-	-	iro unknown	-	-	-	-	-	-	-	mphA;mphA;mphA*	-	-	-	-	-	-	TEM-1D.v1^;TEM-1D.v1^	-	-	-	KPC-2;KPC-2
GCA_023039515.1	-	Singapore	-	-	116		0	2	8	-	-	iro unknown	-	-	aac(6')-Ib-cr.v2;aac(6')-Ib-cr.v2	-	-	qnrB1.v2^;qnrB1.v2^;qnrS1;qnrS1	-	mphA;mphA	-	-	-	tet(A).v1;tet(A).v1	-	dfrA14.v2*;dfrA14.v2*	OXA-1;OXA-1;TEM-105*;TEM-1D.v1^	-	CTX-M-15;CTX-M-15;SHV-12;SHV-12	-	KPC-2;KPC-2
GCA_023039575.1	-	Singapore	-	-	116		0	2	5	-	-	iro unknown	-	-	-	-	-	qnrS1;qnrS1	-	mphA;mphA	-	-	-	-	-	-	TEM-1D.v1^	-	SHV-12;SHV-12	-	KPC-2;KPC-2
GCA_023039635.1	-	Singapore	-	-	116		0	2	5	-	-	iro unknown	-	-	-	-	-	qnrS1;qnrS1	-	mphA;mphA	-	-	-	-	-	-	TEM-1D.v1^	-	SHV-12;SHV-12	-	KPC-2;KPC-2
GCA_023040235.1	-	Singapore	-	-	4	CC1	0	2	10	-	-	iro unknown	-	-	aac(3)-IIa.v1^;aac(3)-IIa.v1^;aac(6')-Ib-cr.v2;aac(6')-Ib-cr.v2;aadA*;aadA*;aadA2^;aadA2^;armA;armA	-	-	-	-	mphA;mphA;mphE.v2;mphE.v2;msrE;msrE	catA1^;catA1^;cmlA5;cmlA5	arr-2;arr-2	sul1;sul1	tet(D);tet(D)	-	dfrA12;dfrA12;dfrA30*;dfrA30*	OXA-1;OXA-1;OXA-10;OXA-10;TEM-1D.v1^;TEM-1D.v1^	-	CTX-M-15;CTX-M-15	-	NDM-1;NDM-1
GCA_023040435.1	-	Singapore	-	-	207		1	3	10	ybt 5; ICEKp6	-	iro unknown	-	-	aac(3)-IIa.v1^;aac(3)-IIa.v1^;aac(6')-Ib-cr.v2;aac(6')-Ib-cr.v2;strA.v1^;strA.v1^;strB.v1;strB.v1	mcr-1.1;mcr-1.1	-	qnrB1.v2^;qnrB1.v2^	-	mphA;mphA	-	-	sul2;sul2	tet(A).v1;tet(A).v1	-	dfrA14.v2*;dfrA14.v2*	OXA-1;OXA-1;TEM-1D.v1^	-	CTX-M-15;CTX-M-15	-	KPC-2;KPC-2
GCA_023040595.1	-	Singapore	-	-	364		2	2	9	ybt 14; ICEKp5	clb 3	iro unknown	-	-	aac(6')-Ib-cr.v2;aac(6')-Ib-cr.v2;strA.v1^;strA.v1^;strB.v1;strB.v1	-	-	qnrB1.v2^;qnrB1.v2^	-	mphA;mphA	-	-	sul2;sul2	tet(A).v1;tet(A).v1	-	dfrA14.v2*;dfrA14.v2*	OXA-1;OXA-1;TEM-1D.v1^	-	CTX-M-15;CTX-M-15	-	KPC-2;KPC-2
GCA_023041735.1	-	Singapore	-	-	116		0	2	5	-	-	iro unknown	-	-	-	-	-	qnrS1;qnrS1	-	mphA;mphA	-	-	-	-	-	-	TEM-1D.v1^	-	SHV-12;SHV-12	-	KPC-2;KPC-2
GCA_023042795.1	-	Singapore	-	-	58		1	2	3	ybt 7; ICEKp7	-	iro unknown	-	-	-	-	-	-	-	mphA;mphA	-	-	-	-	-	-	TEM-1D.v1^	-	-	-	KPC-2;KPC-2
GCA_023043235.1	-	Singapore	-	-	9		0	2	3	-	-	iro unknown	-	-	-	-	-	-	-	mphA;mphA	-	-	-	-	-	-	TEM-1D.v1^;TEM-1D.v1^	-	-	-	KPC-2;KPC-2
GCA_023069035.1	2022	USA	Homo sapiens	Human	93	CC3	2	2	8	ybt 17; ICEKp10	clb 3	iro unknown	-	-	aac(3)-IId^;aac(3)-IId^;aac(6')-Ib-cr.v2;aac(6')-Ib-cr.v2;aadA16*;aadA16*;aph3-Ia.v1;aph3-Ia.v1;strA.v1^;strA.v1^;strB.v1;strB.v1	-	-	-	-	mphA;mphA	floR.v1*;floR.v1*	arr-3;arr-3	sul1;sul1;sul2;sul2	tet(A).v2;tet(A).v2	-	dfrA27;dfrA27	-	-	-	-	NDM-1;NDM-1
GCA_023070115.1	2019	USA	Animal	Animal	330		0	0	0	-	-	iro unknown	-	-	-	-	-	-	-	-	-	-	-	-	-	-	-	-	-	-	-
GCA_023118835.1	-	Singapore	-	-	416		0	2	2	-	-	iro unknown	-	-	-	-	-	qnrS1;qnrS1	-	-	-	-	-	-	-	-	-	-	-	-	OXA-181;OXA-181
GCA_023365235.1	-	Singapore	-	-	208		0	2	8	-	-	iro unknown	-	-	aadA2^;aadA2^	-	-	qnrS1;qnrS1	-	mphA*;mphA*	-	-	sul1;sul1	tet(A).v1;tet(A).v1	-	dfrA12;dfrA12	LAP-2;LAP-2	-	-	-	NDM-1;NDM-1
GCA_023408035.1	-	Singapore	-	-	197		2	2	9	ybt 17; ICEKp10	clb 3	iro unknown	-	-	aac(6')-Ib-cr.v2;aac(6')-Ib-cr.v2;aadA16*;aadA16*	-	-	qnrB6^;qnrB6^	-	-	-	arr-3;arr-3	sul1^;sul1^	tet(A).v1;tet(A).v1	-	dfrA27;dfrA27	TEM-1D.v1^;TEM-1D.v1^	-	CTX-M-3;CTX-M-3	-	NDM-1;NDM-1
GCA_023452485.1	-	Singapore	-	-	197		2	2	1	ybt 17; ICEKp10	clb 3	iro unknown	-	-	-	-	-	-	-	-	-	-	-	-	-	-	-	-	-	-	NDM-1;NDM-1
GCA_023452815.1	-	Singapore	-	-	197		2	2	7	ybt 17; ICEKp10	clb 3	iro unknown	-	-	aac(6')-Ib-cr.v2;aac(6')-Ib-cr.v2;aadA16*;aadA16*	-	-	qnrB6^;qnrB6^	-	-	-	arr-3;arr-3	sul1^;sul1^	tet(A).v1;tet(A).v1	-	dfrA27;dfrA27	-	-	-	-	NDM-1;NDM-1
GCA_023457975.1	-	Singapore	-	-	17		1	2	4	ybt 9; ICEKp3	-	iro unknown	-	-	-	-	-	qnrB4;qnrB4	-	-	-	-	sul1;sul1	-	-	-	DHA-1;DHA-1;DHA-1*	-	-	-	NDM-1;NDM-1
GCA_023464655.1	2022	USA	Homo sapiens	Human	4	CC1	0	0	0	-	-	iro unknown	-	-	-	-	-	-	-	-	-	-	-	-	-	-	-	-	-	-	-
GCA_023467255.1	-	Singapore	-	-	93	CC3	2	0	0	ybt 17; ICEKp10	clb 3	iro unknown	-	-	-	-	-	-	-	-	-	-	-	-	-	-	-	-	-	-	-
GCA_023553355.1	2022	USA	Homo sapiens	Human	432		3	2	8	-	-	iro unknown	iuc 1	rmpA2_6-60%	aac(6')-Ib'.v1;aadA*;aadA*;aph(3')-VI;aph(3')-VI;aph(3')-VI*	-	-	qnrS1;qnrS1	-	mphA?;mphA?	-	-	sul1;sul1	-	-	dfrA5;dfrA5	OXA-9.v1;OXA-9.v1;TEM-1D.v1^;TEM-1D.v1^	-	CTX-M-15;CTX-M-15	-	NDM-5;NDM-5
GCA_023563965.1	2022	USA	Homo sapiens	Human	197		0	2	7	-	-	iro unknown	-	-	aadA5;aadA5;aadA5*	-	-	-	-	mphA;mphA	-	-	sul1;sul1;sul1	tet(B).v2*;tet(B).v2*	-	dfrA17	TEM-1D.v1^;TEM-1D.v1^	-	-	-	OXA-48;OXA-48
GCA_023583165.1	2018	Australia	Homo sapiens	Human	-		1	1	1	ybt 0; ICEKp?	-	iro unknown	-	-	-	-	-	-	-	-	-	-	-	-	-	-	-	-	CTX-M-55;CTX-M-55;CTX-M-55?;CTX-M-68?;CTX-M-68?;CTX-M-68?	-	-
GCA_023596245.1	2019	Australia	Homo sapiens	Human	-		0	0	0	-	-	iro unknown	-	-	-	-	-	-	-	-	-	-	-	-	-	-	-	-	-	-	-
GCA_023613715.1	2019	Australia	Homo sapiens	Human	415		0	0	0	-	-	iro unknown	-	-	-	-	-	-	-	-	-	-	-	-	-	-	-	-	-	-	-
GCA_023647495.1	2019	USA	Homo sapiens	Human	9		0	0	3	-	-	iro unknown	-	-	strA.v1*;strB.v1*	-	-	-	-	-	-	-	sul2	-	-	dfrA14.v2*	-	-	-	-	-
GCA_023671245.1	2020	Australia	Homo sapiens	Human	181		0	0	0	-	-	iro unknown	-	-	-	-	-	-	-	-	-	-	-	-	-	-	-	-	-	-	-
GCA_023688985.1	2018	Australia	Homo sapiens	Human	113		0	0	0	-	-	iro unknown	-	-	-	-	-	-	-	-	-	-	-	-	-	-	-	-	-	-	-
GCA_023773915.1	2017	Thailand	Homo sapiens	Human	402		0	0	0	-	-	iro unknown	-	-	-	-	-	-	-	-	-	-	-	-	-	-	-	-	-	-	-
GCA_023782025.1	2022	USA	Homo sapiens	Human	414		0	0	0	-	-	iro unknown	-	-	-	-	-	-	-	-	-	-	-	-	-	-	-	-	-	-	-
GCA_023793395.1	2021	USA	Homo sapiens	Human	92	CC6	0	0	0	-	-	iro unknown	-	-	-	-	-	-	-	-	-	-	-	-	-	-	-	-	-	-	-
GCA_023815305.1	2021	USA	Homo sapiens	Human	93	CC3	2	0	0	ybt 17; ICEKp10	clb 3	iro unknown	-	-	-	-	-	-	-	-	-	-	-	-	-	-	-	-	-	-	-
GCA_023955405.1	2019	Australia	Homo sapiens	Human	9		0	0	0	-	-	iro unknown	-	-	-	-	-	-	-	-	-	-	-	-	-	-	-	-	-	-	-
GCA_023978205.1	2021	China	Homo sapiens	Human	317		0	0	0	-	-	iro unknown	-	-	-	-	-	-	-	-	-	-	-	-	-	-	-	-	-	-	-
GCA_024073565.1	2018	Netherlands	Homo sapiens	Human	364		2	0	0	ybt 14; ICEKp5	clb 3	iro unknown	-	-	-	-	-	-	-	-	-	-	-	-	-	-	-	-	-	-	-
GCA_024073885.1	2018	Netherlands	Homo sapiens	Human	364		2	0	0	ybt 14; ICEKp5	clb 3	iro unknown	-	-	-	-	-	-	-	-	-	-	-	-	-	-	-	-	-	-	-
GCA_024074185.1	2018	Netherlands	Homo sapiens	Human	364		2	0	0	ybt 14; ICEKp5	clb 3	iro unknown	-	-	-	-	-	-	-	-	-	-	-	-	-	-	-	-	-	-	-
GCA_024074205.1	2018	Netherlands	Homo sapiens	Human	364		2	0	0	ybt 14; ICEKp5	clb 3	iro unknown	-	-	-	-	-	-	-	-	-	-	-	-	-	-	-	-	-	-	-
GCA_024168945.1	-	USA	-	-	4	CC1	2	0	0	ybt 17; ICEKp10	clb 3	iro unknown	-	-	-	-	-	-	-	-	-	-	-	-	-	-	-	-	-	-	-
GCA_024211115.1	2022	USA	Homo sapiens	Human	135		0	0	0	-	-	iro unknown	-	-	-	-	-	-	-	-	-	-	-	-	-	-	-	-	-	-	-
GCA_024362585.1	2022	USA	Homo sapiens	Human	131		0	2	2	-	-	-	-	-	-	-	-	qnrB4;qnrB4;qnrB4	-	-	-	-	-	-	-	-	-	-	-	-	KPC-3;KPC-3;NDM-1;NDM-1
GCA_024484225.1	2022	USA	Homo sapiens	Human	-		0	0	0	-	-	iro unknown	-	-	-	-	-	-	-	-	-	-	-	-	-	-	-	-	-	-	-
GCA_024559105.1	2021	USA	Homo sapiens	Human	116		0	2	5	-	-	iro unknown	-	-	aac(6')-Ib7*;aac(6')-Ib7*	-	-	qnrS1;qnrS1	-	-	floR.v2*;floR.v2*	-	sul2;sul2	-	-	-	-	-	-	-	NDM-7;NDM-7
GCA_024560285.1	2022	USA	Homo sapiens	Human	242		0	0	0	-	-	iro unknown	-	-	-	-	-	-	-	-	-	-	-	-	-	-	-	-	-	-	-
GCA_024560885.1	2021	USA	Homo sapiens	Human	246		2	2	1	ybt 17; ICEKp10	clb 3	iro unknown	-	-	-	-	-	-	-	-	-	-	-	-	-	-	-	-	-	-	NDM-7;NDM-7
GCA_024603095.1	2022	USA	Homo sapiens	Human	131		0	2	2	-	-	-	-	-	-	-	-	qnrB4;qnrB4	-	-	-	-	-	-	-	-	-	-	-	-	KPC-3;KPC-3;NDM-1;NDM-1
GCA_024603215.1	2018	USA	Homo sapiens	Human	93	CC3	2	1	7	ybt 17; ICEKp10	clb 3	iro unknown	-	-	aac(3)-IIa.v1^;aac(3)-IIa.v1^;aac(6')-Ib-cr.v2;aac(6')-Ib-cr.v2;strA.v1^;strA.v1^;strB.v1;strB.v1	-	-	qnrB1.v2^;qnrB1.v2^	-	-	-	-	sul2;sul2	tet(A).v1	-	dfrA14.v2*;dfrA14.v2*	OXA-1;OXA-1;TEM-1D.v1^;TEM-1D.v1^	-	CTX-M-15;CTX-M-15	-	-
GCA_024604175.1	2018	USA	Homo sapiens	Human	208		0	3	7	-	-	iro unknown	-	-	aadA2;aadA2;ant(2'')-Ia;ant(2'')-Ia	mcr-9.1?;mcr-9.1?	-	qnrB1.v2^;qnrB1.v2^	-	-	-	-	sul1;sul1	-	-	dfrA16.v2;dfrA16.v2	-	-	CTX-M-9;CTX-M-9;SHV-12;SHV-12	-	NDM-1;NDM-1
GCA_024610805.1	2021	Nigeria	Macrotermes bellicosus	Animal	-		0	0	0	-	-	-	-	-	-	-	-	-	-	-	-	-	-	-	-	-	-	-	-	-	-
GCA_024661995.1	2020	China	Homo sapiens	Human	4	CC1	0	0	0	-	-	iro unknown	-	-	-	-	-	-	-	-	-	-	-	-	-	-	-	-	-	-	-
GCA_024917575.1	2018	USA	Homo sapiens	Human	93	CC3	2	1	8	ybt 17; ICEKp10	clb 3	iro unknown	-	-	aac(3)-IIa.v1^;aac(6')-Ib-cr.v2;strA.v1^;strB.v1	-	-	qnrB1.v2^	-	-	CatB4.v1	-	sul2	tet(A).v1	-	dfrA14.v2*	OXA-1;TEM-1D.v1^	-	CTX-M-15	-	-
GCA_025034215.1	2019	Canada	Homo sapiens	Human	137		0	2	2	-	-	iro unknown	-	-	-	-	-	-	-	-	-	-	-	-	-	-	-	-	GES-1.v1;GES-1.v1	-	OXA-48;OXA-48
GCA_025071075.1	2013	Singapore	Homo sapiens	Human	197		2	2	9	ybt 17; ICEKp10	clb 3	iro unknown	-	-	aac(6')-Ib-cr.v2;aac(6')-Ib-cr.v2;aadA16*;aadA16*	-	-	qnrB6^;qnrB6^	-	-	-	arr-3;arr-3	sul1^;sul1^	tet(A).v1;tet(A).v1	-	dfrA27;dfrA27	TEM-1D.v1^;TEM-1D.v1^	-	CTX-M-3;CTX-M-3	-	NDM-1;NDM-1
GCA_025071115.1	2013	Singapore	Homo sapiens	Human	364		2	2	9	ybt 14; ICEKp5	clb 3	iro unknown	-	-	aac(6')-Ib-cr.v2;aac(6')-Ib-cr.v2;strA.v1^;strA.v1^;strB.v1;strB.v1	-	-	qnrB1.v2^;qnrB1.v2^	-	mphA;mphA	-	-	sul2;sul2	tet(A).v1;tet(A).v1	-	dfrA14.v2*;dfrA14.v2*	OXA-1;OXA-1;TEM-1D.v1^	-	CTX-M-15;CTX-M-15	-	KPC-2;KPC-2
GCA_025071175.1	2013	Singapore	Homo sapiens	Human	197		2	2	7	ybt 17; ICEKp10	clb 3	iro unknown	-	-	aac(6')-Ib-cr.v2;aac(6')-Ib-cr.v2;aadA16*;aadA16*	-	-	qnrB6^;qnrB6^	-	-	-	arr-3;arr-3	sul1^;sul1^	tet(A).v1;tet(A).v1	-	dfrA27;dfrA27	-	-	-	-	NDM-1;NDM-1
GCA_025071215.1	2014	Singapore	Homo sapiens	Human	9		0	2	3	-	-	iro unknown	-	-	-	-	-	-	-	mphA;mphA	-	-	-	-	-	-	TEM-1D.v1^;TEM-1D.v1^	-	-	-	KPC-2;KPC-2
GCA_025071235.1	2014	Singapore	Homo sapiens	Human	207		1	3	10	ybt 5; ICEKp6	-	iro unknown	-	-	aac(3)-IIa.v1^;aac(3)-IIa.v1^;aac(6')-Ib-cr.v2;aac(6')-Ib-cr.v2;strA.v1^;strA.v1^;strB.v1;strB.v1	mcr-1.1;mcr-1.1	-	qnrB1.v2^;qnrB1.v2^	-	mphA;mphA	-	-	sul2;sul2	tet(A).v1;tet(A).v1	-	dfrA14.v2*;dfrA14.v2*	OXA-1;OXA-1;TEM-1D.v1^	-	CTX-M-15;CTX-M-15	-	KPC-2;KPC-2
GCA_025071675.1	2012	Singapore	Homo sapiens	Human	116		0	2	5	-	-	iro unknown	-	-	-	-	-	qnrS1;qnrS1	-	mphA;mphA	-	-	-	-	-	-	TEM-1D.v1^	-	SHV-12;SHV-12	-	KPC-2;KPC-2
GCA_025071735.1	2013	Singapore	Homo sapiens	Human	197		2	2	1	ybt 17; ICEKp10	clb 3	iro unknown	-	-	-	-	-	-	-	-	-	-	-	-	-	-	-	-	-	-	NDM-1;NDM-1
GCA_025077255.1	2016	Singapore	Homo sapiens	Human	413		0	0	0	-	-	iro unknown	-	-	-	-	-	-	-	-	-	-	-	-	-	-	-	-	-	-	-
GCA_025077775.1	2012	Singapore	Homo sapiens	Human	22	CC7	0	0	6	-	-	iro unknown	-	-	aadA2^;aadA2^	-	-	qnrS1;qnrS1	-	-	-	-	sul1;sul1	tet(A).v1;tet(A).v1	-	dfrA12;dfrA12;dfrA14.v2*;dfrA14.v2*	TEM-215;TEM-215	-	-	-	-
GCA_025088045.1	2015	Singapore	Homo sapiens	Human	93	CC3	2	2	9	ybt 20; ICEKp10	clb 3	iro unknown	-	-	aac(6')-Ib-cr.v2;aac(6')-Ib-cr.v2;strA.v1^;strA.v1^;strB.v1;strB.v1	-	-	qnrB1.v2^;qnrB1.v2^	-	mphA;mphA	-	-	sul2;sul2	tet(A).v1;tet(A).v1	-	dfrA14.v2*;dfrA14.v2*	OXA-1;OXA-1;TEM-1D.v1^	-	CTX-M-15;CTX-M-15	-	KPC-2;KPC-2
GCA_025088205.1	2014	Singapore	Homo sapiens	Human	-		0	1	6	-	-	iro unknown	-	-	aac(6')-Ib-cr.v2;aac(6')-Ib-cr.v2;aadA2^;aadA2^	-	-	-	-	mphA;mphA	-	-	sul1;sul1	-	-	dfrA12;dfrA12	OXA-1;OXA-1	-	CTX-M-15;CTX-M-15	-	-
GCA_025093245.1	2015	Singapore	Homo sapiens	Human	93	CC3	2	1	5	ybt 20; ICEKp10	clb 3	iro unknown	-	-	aac(3)-IIa.v1^;aac(3)-IIa.v1^;aac(6')-Ib-cr.v2;aac(6')-Ib-cr.v2;strA.v1^;strA.v1^;strB.v1;strB.v1	-	-	qnrB1.v2^;qnrB1.v2^	-	-	-	-	sul2;sul2	-	-	-	OXA-1;OXA-1;TEM-1D.v1^;TEM-1D.v1^	-	CTX-M-15;CTX-M-15	-	-
GCA_025093305.1	2012	Singapore	Homo sapiens	Human	206		0	0	0	-	-	iro unknown	-	-	-	-	-	-	-	-	-	-	-	-	-	-	-	-	-	-	-
GCA_025094575.1	2019	Singapore	Homo sapiens	Human	93	CC3	2	2	3	ybt 17; ICEKp10	clb 3	iro unknown	-	-	-	-	-	-	-	mphA;mphA	-	-	-	-	-	-	TEM-1D.v1^;TEM-1D.v1^	-	-	-	KPC-2;KPC-2
GCA_025094595.1	2019	Singapore	Homo sapiens	Human	4	CC1	0	0	8	-	-	iro unknown	-	-	aadA^;aadA^;aph3-Ia.v1^;aph3-Ia.v1^	-	-	qnrB4;qnrB4	-	-	floR.v1*;floR.v2*	-	sul1;sul1;sul3;sul3	tet(A).v1?;tet(A).v2;tet(C)*;tet(C)*	Tet(X4);Tet(X4)	dfrA1.v1;dfrA1.v1	DHA-1;DHA-1	-	-	-	-
GCA_025101365.1	2013	Singapore	Homo sapiens	Human	116		0	2	8	-	-	iro unknown	-	-	aac(6')-Ib-cr.v2;aac(6')-Ib-cr.v2	-	-	qnrB1.v2^;qnrB1.v2^;qnrS1;qnrS1	-	mphA;mphA	-	-	-	tet(A).v1;tet(A).v1	-	dfrA14.v2*;dfrA14.v2*	OXA-1;OXA-1;TEM-1D.v1^	-	CTX-M-15;CTX-M-15;SHV-12;SHV-12	-	KPC-2;KPC-2
GCA_025101485.1	2020	Singapore	Homo sapiens	Human	93	CC3	2	0	0	ybt 17; ICEKp10	clb 3	iro unknown	-	-	-	-	-	-	-	-	-	-	-	-	-	-	-	-	-	-	-
GCA_025101645.1	2019	Singapore	Homo sapiens	Human	331		0	2	11	-	-	iro unknown	-	-	aac(6')-Ib-cr.v2;aadA16*;aadA16*	-	-	qnrB6^;qnrB6^	-	mphA;mphA	catB3.v2;catB3.v2	arr-3;arr-3	sul1;sul1	tet(A).v1;tet(A).v1	-	dfrA27;dfrA27	OXA-1;OXA-1;TEM-1D.v1^;TEM-1D.v1^	-	CTX-M-15;CTX-M-15	-	OXA-48;OXA-48
GCA_025101685.1	2019	Singapore	Homo sapiens	Human	93	CC3	2	2	4	ybt 20; ICEKp10	clb 3	iro unknown	-	-	-	-	-	qnrS1;qnrS1	-	mphA;mphA	-	-	-	-	-	-	TEM-1D.v1^	-	-	-	KPC-2;KPC-2
GCA_025102065.1	2013	Singapore	Homo sapiens	Human	-		0	0	4	-	-	iro unknown	-	-	-	-	-	qnrS1;qnrS1	-	-	floR.v2*;floR.v2*	-	-	tet(A).v2;tet(A).v2	-	dfrA1.v1;dfrA1.v1	-	-	-	-	-
GCA_025102085.1	2017	Singapore	Homo sapiens	Human	4	CC1	2	1	7	ybt 17; ICEKp10	clb 3	iro unknown	-	-	aac(3)-IIa.v1^;aac(3)-IIa.v1^;aac(6')-Ib-cr.v2;aac(6')-Ib-cr.v2;strA.v1^;strA.v1^;strB.v1;strB.v1	-	-	qnrB1.v2^;qnrB1.v2^	-	-	-	-	sul2;sul2	tet(A).v1;tet(A).v1	-	dfrA14.v2*;dfrA14.v2*	OXA-1;OXA-1;TEM-1D.v1^;TEM-1D.v1^;TEM-1D.v1^	-	CTX-M-15;CTX-M-15	-	-
GCA_025102245.1	2017	Singapore	Homo sapiens	Human	208		0	2	3	-	-	iro unknown	-	-	-	-	-	-	-	mphA;mphA	-	-	-	-	-	-	TEM-1D.v1^;TEM-1D.v1^	-	-	-	KPC-2;KPC-2
GCA_025104295.1	2019	Singapore	Homo sapiens	Human	435		0	2	9	-	-	iro unknown	-	-	aadA2;aadA2	-	-	qnrS1;qnrS1	-	mphA;mphA	floR.v1*;floR.v1*	-	sul3;sul3	tet(A).v2;tet(A).v2	-	dfrA12;dfrA12	TEM-176;TEM-1D.v1^	-	-	-	KPC-2;KPC-2
GCA_025109405.1	2018	Singapore	Homo sapiens	Human	-		0	2	4	-	-	-	-	-	-	-	fosA7*;fosA7*	-	-	mphA;mphA	-	-	-	-	-	-	TEM-1D.v1^	-	-	-	KPC-2;KPC-2
GCA_025109465.1	2019	Singapore	Homo sapiens	Human	-		0	2	3	-	-	-	-	-	-	-	-	-	-	mphA;mphA	-	-	-	-	-	-	TEM-1D.v1^;TEM-1D.v1^	-	-	-	KPC-2;KPC-2
GCA_025112345.1	2017	Singapore	Homo sapiens	Human	129		0	2	3	-	-	iro unknown	-	-	-	-	-	-	-	mphA;mphA	-	-	-	-	-	-	TEM-1D.v1^;TEM-1D.v1^	-	-	-	KPC-2;KPC-2
GCA_025112865.1	2017	Singapore	Homo sapiens	Human	207		1	0	2	ybt unknown	-	iro unknown	-	-	aac(6')-Ib-cr.v2;aac(6')-Ib-cr.v2	-	-	-	-	-	-	-	-	-	-	-	OXA-1;OXA-1	-	-	-	-
GCA_025113485.1	2019	Singapore	Homo sapiens	Human	149		0	2	4	-	-	iro unknown	-	-	aac(3)-IId^;aac(3)-IId^;strA.v1*;strA.v1*;strB.v1*;strB.v1*	-	-	-	-	-	-	-	sul3;sul3	-	-	-	TEM-1D.v1^;TEM-1D.v1^	-	-	-	OXA-48;OXA-48
GCA_025115605.1	2017	Singapore	Homo sapiens	Human	-		0	0	7	-	-	iro unknown	-	-	aadA2^;aadA2^;aadA^;aadA^;aph3-Ia.v1^;aph3-Ia.v1^	-	-	qnrB4;qnrB4;qnrB4;qnrB4;qnrB4;qnrB4;qnrS1;qnrS1	-	-	floR.v1*;floR.v1*	-	sul1;sul1;sul3;sul3	tet(A).v1;tet(A).v1	-	dfrA1.v1;dfrA1.v1;dfrA12;dfrA12	DHA-1;DHA-1;DHA-1;DHA-1;DHA-1;DHA-1	-	-	-	-
GCA_025115805.1	2013	Singapore	Homo sapiens	Human	116		0	2	5	-	-	iro unknown	-	-	-	-	-	qnrS1;qnrS1	-	mphA;mphA	-	-	-	-	-	-	TEM-1D.v1^	-	SHV-12;SHV-12	-	KPC-2;KPC-2
GCA_025116045.1	2020	Singapore	Homo sapiens	Human	93	CC3	2	1	2	ybt 17; ICEKp10	clb 3	iro unknown	-	-	-	-	-	qnrB7^;qnrB7^	-	-	-	-	-	-	-	-	-	-	SHV-5^;SHV-5^	-	-
GCA_025116305.1	2018	Singapore	Homo sapiens	Human	404		0	2	1	-	-	iro unknown	-	-	-	-	-	-	-	-	-	-	-	-	-	-	-	-	-	-	OXA-181;OXA-181
GCA_025116365.1	2019	Singapore	Homo sapiens	Human	331		0	1	9	-	-	iro unknown	-	-	aac(6')-Ib-cr.v2;aac(6')-Ib-cr.v2;aadA16*;aadA16*	-	-	qnrB6^;qnrB6^	-	mphA;mphA	-	arr-3;arr-3	sul1;sul1	tet(A).v1;tet(A).v1	-	dfrA27;dfrA27	TEM-1D.v1^;TEM-1D.v1^	-	CTX-M-15;CTX-M-15	-	-
GCA_025116425.1	2019	Singapore	Homo sapiens	Human	331		0	0	0	-	-	iro unknown	-	-	-	-	-	-	-	-	-	-	-	-	-	-	-	-	-	-	-
GCA_025116585.1	2019	Singapore	Homo sapiens	Human	149		0	2	4	-	-	iro unknown	-	-	aac(3)-IId^;aac(3)-IId^;strA.v1*;strA.v1*;strB.v1*;strB.v1*	-	-	-	-	-	-	-	sul3;sul3	-	-	-	TEM-1D.v1^;TEM-1D.v1^	-	-	-	OXA-48;OXA-48
GCA_025116745.1	2020	Singapore	Homo sapiens	Human	-		0	2	5	-	-	iro unknown	-	-	-	-	-	qnrB7^;qnrB7^	-	mphA;mphA	-	-	-	-	-	-	TEM-1D.v1^;TEM-1D.v1^	-	SHV-5^;SHV-5^	-	KPC-2;KPC-2
GCA_025143515.1	2018	USA	Homo sapiens	Human	314		0	0	0	-	-	iro unknown	-	-	-	-	-	-	-	-	-	-	-	-	-	-	-	-	-	-	-
GCA_025144035.1	2019	USA	Homo sapiens	Human	314		0	0	0	-	-	iro unknown	-	-	-	-	-	-	-	-	-	-	-	-	-	-	-	-	-	-	-
GCA_025146975.1	2019	USA	Homo sapiens	Human	314		0	0	0	-	-	iro unknown	-	-	-	-	-	-	-	-	-	-	-	-	-	-	-	-	-	-	-
GCA_025150155.1	2019	USA	Homo sapiens	Human	314		0	0	0	-	-	iro unknown	-	-	-	-	-	-	-	-	-	-	-	-	-	-	-	-	-	-	-
GCA_025150205.1	2019	USA	Homo sapiens	Human	314		0	0	0	-	-	iro unknown	-	-	-	-	-	-	-	-	-	-	-	-	-	-	-	-	-	-	-
GCA_025150225.1	2019	USA	Homo sapiens	Human	314		0	0	0	-	-	iro unknown	-	-	-	-	-	-	-	-	-	-	-	-	-	-	-	-	-	-	-
GCA_025150285.1	2019	USA	Homo sapiens	Human	314		0	0	0	-	-	iro unknown	-	-	-	-	-	-	-	-	-	-	-	-	-	-	-	-	-	-	-
GCA_025183105.1	2015	Sweden	Homo sapiens	Human	93	CC3	2	2	1	ybt 20; ICEKp10	clb 3	iro unknown	-	-	-	-	-	-	-	-	-	-	-	-	-	-	-	-	-	-	OXA-48
GCA_025183505.1	2015	Sweden	Homo sapiens	Human	93	CC3	2	2	1	ybt 20; ICEKp10	clb 3	iro unknown	-	-	-	-	-	-	-	-	-	-	-	-	-	-	-	-	-	-	OXA-48
GCA_025183515.1	2015	Sweden	Homo sapiens	Human	93	CC3	2	2	1	ybt 20; ICEKp10	clb 3	iro unknown	-	-	-	-	-	-	-	-	-	-	-	-	-	-	-	-	-	-	OXA-48
GCA_025183645.1	2015	Sweden	Homo sapiens	Human	93	CC3	2	2	1	ybt 20; ICEKp10	clb 3	iro unknown	-	-	-	-	-	-	-	-	-	-	-	-	-	-	-	-	-	-	OXA-48
GCA_025218545.1	2016	Germany	Homo sapiens	Human	168		0	2	3	-	-	iro unknown	-	-	-	-	-	-	-	-	catII.2*	-	sul2	-	-	-	-	-	-	-	OXA-48
GCA_025377555.1	2020	USA	Homo sapiens	Human	93	CC3	2	1	3	ybt 20; ICEKp10	clb unknown	iro unknown	-	-	ant(2'')-Ia	-	-	qnrS1	-	-	-	-	-	-	-	-	-	-	SHV-7^	-	-
GCA_025377565.1	2020	USA	Homo sapiens	Human	93	CC3	2	1	3	ybt 20; ICEKp10	clb 3 (truncated)	iro unknown	-	-	ant(2'')-Ia	-	-	qnrS1	-	-	-	-	-	-	-	-	-	-	SHV-7^	-	-
GCA_900075225.1	-	United Kingdom	Homo sapiens	Human	93	CC3	2	0	6	ybt 20; ICEKp10	clb 3 (truncated)	iro unknown	-	-	ant(2'')-Ia	-	-	-	-	-	cmlA5	-	sul1	tet(A).v1	-	dfrA1.v1	TEM-1D.v1^	-	-	-	-
GCA_900077035.1	-	United Kingdom	Homo sapiens	Human	137		0	0	0	-	-	iro unknown	-	-	-	-	-	-	-	-	-	-	-	-	-	-	-	-	-	-	-
GCA_900119335.1	-	-	-	-	187		0	0	1	-	-	iro unknown	-	-	-	-	fosA7*	-	-	-	-	-	-	-	-	-	-	-	-	-	-
GCA_900558035.1	-	United Kingdom	Homo sapiens	Human	234		0	0	0	-	-	iro unknown	-	-	-	-	-	-	-	-	-	-	-	-	-	-	-	-	-	-	-
GCA_900558125.1	-	United Kingdom	Homo sapiens	Human	4	CC1	2	0	0	ybt 17; ICEKp10	clb 3	iro unknown	-	-	-	-	-	-	-	-	-	-	-	-	-	-	-	-	-	-	-
GCA_900558485.1	-	United Kingdom	Homo sapiens	Human	409		0	0	0	-	-	iro unknown	-	-	-	-	-	-	-	-	-	-	-	-	-	-	-	-	-	-	-
GCA_900635435.1	-	-	-	-	134	CC1	0	0	0	-	-	iro unknown	-	-	-	-	-	-	-	-	-	-	-	-	-	-	-	-	-	-	-
GCA_900637945.1	1955	-	-	-	259		2	0	0	ybt 17; ICEKp10	clb 3	iro unknown	-	-	-	-	-	-	-	-	-	-	-	-	-	-	-	-	-	-	-
GCA_905333855.2	2018	Spain	Homo sapiens	Human	57	CC5	0	2	5	-	-	iro unknown	-	-	aac(3)-IIa.v1^;aac(3)-IIa.v1^;aac(3)-IIa.v1^;aac(6')-Ib-cr.v2;aac(6')-Ib-cr.v2;aac(6')-Ib-cr.v2;aac(6')-Ib-cr.v2;strA.v1^;strB.v1	-	-	-	-	-	CatB4.v1;CatB4.v1;CatB4.v1;CatB4.v1	-	sul2	-	-	-	OXA-1;OXA-1;OXA-1;OXA-1;TEM-1D.v1^	-	-	-	OXA-48
Ka-01RR (JAUUCT000000000)	2017	Brazil	Homo sapiens	Human	-		0	0	0	-	-	iro unknown	-	-	-	-	-	-	-	-	-	-	-	-	-	-	-	-	-	-	-
Ka-02RR (JAUUCS000000000)	2017	Brazil	Homo sapiens	Human	440		0	0	0	-	-	iro unknown	-	-	-	-	-	-	-	-	-	-	-	-	-	-	-	-	-	-	-
Ka-04RR (JAUUCR000000000)	2017	Brazil	Homo sapiens	Human	93	CC3	2	0	0	ybt 17; ICEKp10 (incomplete)	clb 3 (incomplete)	iro unknown	-	-	-	-	-	-	-	-	-	-	-	-	-	-	-	-	-	-	-
Ka-06RJ (JAUUCQ000000000)	2022	Brazil	Homo sapiens	Human	296		0	0	0	-	-	iro unknown	-	-	-	-	-	-	-	-	-	-	-	-	-	-	-	-	-	-	-
