# Supplementary material for: In-depth analysis of Klebsiella aerogenes resistome, virulome and plasmidome worldwide
Source: Sci Rep. 2024 Mar 19;14:6538. doi: 10.1038/s41598-024-57245-1 (PMC10951357; doi:10.1038/s41598-024-57245-1)
Supplement: Supplementary file 11 — Supplementary Table S11. [file 41598_2024_57245_MOESM11_ESM.xls]

## Sheet: TableS11
Table S11. Putative plasmid sequences identified in K. aerogenes genomes
Plasmid	Size (bp)	GC (%)	Mobility	Genome	ST
ABEXBC010000022.1	40523	0.5	Mobilizable	GCA_021773895.1	140
ABEXPQ010000015.1	9294	0.55	Mobilizable	GCA_021870735.1	-
ABEYDI010000020.1	15134	0.54	Mobilizable	GCA_021898715.1	151
ABEYDM010000014.1	58079	0.51	Mobilizable	GCA_021902315.1	27
ABEYEW010000018.1	39383	0.45	Conjugative	GCA_021903415.1	-
ABEYFG010000018.1	44963	0.46	Conjugative	GCA_021903655.1	-
ABEYNF010000026.1	9295	0.55	Mobilizable	GCA_021936375.1	4
ABEYNG010000026.1	9295	0.55	Mobilizable	GCA_021936355.1	4
ABEYNI010000048.1	9294	0.55	Mobilizable	GCA_021936415.1	93
ABEYQA010000072.1	9294	0.55	Mobilizable	GCA_021944995.1	93
ABEYQA010000078.1	5429	0.51	Mobilizable	GCA_021944995.1	93
ABEYQA010000079.1	5252	0.49	Mobilizable	GCA_021944995.1	93
ABEZKA010000019.1	71114	0.51	Mobilizable	GCA_022033335.1	4
ABEZKA010000023.1	34122	0.44	Conjugative	GCA_022033335.1	4
ABEZKA010000029.1	9294	0.55	Mobilizable	GCA_022033335.1	4
ABEZKA010000051.1	18425	0.53	Mobilizable	GCA_022033335.1	4
ABFASX010000022.1	40048	0.45	Conjugative	GCA_022098455.1	-
ABFASX010000025.1	9294	0.55	Mobilizable	GCA_022098455.1	-
ABFBCM010000030.1	19305	0.59	Mobilizable	GCA_022169885.1	93
ABFCUS010000008.1	113989	0.51	Mobilizable	GCA_022299695.1	-
ABFCVB010000048.1	9294	0.55	Mobilizable	GCA_022299815.1	4
ABFCZD010000022.1	40523	0.5	Mobilizable	GCA_022316155.1	140
ABFHGU010000029.1	60781	0.52	Mobilizable	GCA_022474235.1	93
ABFHGU010000053.1	9294	0.55	Mobilizable	GCA_022474235.1	93
ABFHGU010000057.1	5601	0.51	Mobilizable	GCA_022474235.1	93
ABFHGU010000077.1	23227	0.5	Non-mobilizable	GCA_022474235.1	93
ABFKXL010000012.1	125446	0.51	Conjugative	GCA_022625905.1	-
ABFWSH010000012.1	121505	0.51	Conjugative	GCA_023069035.1	93
ABGJYU010000016.1	53534	0.52	Non-mobilizable	GCA_023563965.1	197
ABGJYU010000023.1	13951	0.54	Mobilizable	GCA_023563965.1	197
ABGPXZ010000021.1	5319	0.52	Mobilizable	GCA_023793395.1	92
ABGQWI010000019.1	9294	0.55	Mobilizable	GCA_023815305.1	93
ABHEVK010000044.1	43641	0.5	Mobilizable	GCA_024362585.1	131
ABHEVK010000096.1	9294	0.55	Mobilizable	GCA_024362585.1	131
ABHHXW010000017.1	2543	0.33	Mobilizable	GCA_024484225.1	-
ABHKCH010000013.1	62878	0.51	Non-mobilizable	GCA_024559105.1	116
ABHKFR010000017.1	46139	0.47	Conjugative	GCA_024560885.1	246
ABHKFR010000021.1	9294	0.55	Mobilizable	GCA_024560885.1	246
ABHMGC010000021.1	43641	0.5	Mobilizable	GCA_024603095.1	131
ABHMGC010000030.1	9294	0.55	Mobilizable	GCA_024603095.1	131
AP022109.1	326767	0.5	Conjugative	GCA_014169215.1	128
CP011540.1	174066	0.53	Conjugative	GCA_001571545.2	93
CP011573.1	13981	0.55	Mobilizable	GCA_001021995.1	133
CP024884.1	9294	0.55	Mobilizable	GCA_002796525.1	93
CP026757.1	54418	0.52	Conjugative	GCA_002948835.2	93
CP026758.1	32789	0.44	Conjugative	GCA_002948835.2	93
CP031757.1	9294	0.55	Mobilizable	GCA_003546885.1	93
CP031758.1	2938	0.45	Non-mobilizable	GCA_003546885.1	93
CP032930.1	9294	0.55	Mobilizable	GCA_002948835.2	93
CP033818.1	9294	0.55	Non-mobilizable	GCA_003812185.1	93
CP041926.1	65845	0.43	Mobilizable	GCA_007632255.1	56
CP042531.1	215014	0.5	Mobilizable	GCA_008931665.1	9
CP042532.1	88956	0.53	Mobilizable	GCA_008931665.1	9
CP042533.1	51987	0.52	Conjugative	GCA_008931665.1	9
CP047668.1	234522	0.47	Mobilizable	GCA_009909445.1	4
CP049601.1	119990	0.54	Mobilizable	GCA_011067245.1	202
CP049602.1	44962	0.46	Conjugative	GCA_011067245.1	202
CP050068.1	397663	0.48	Mobilizable	GCA_011604725.1	189
CP050069.1	88962	0.54	Non-mobilizable	GCA_011604725.1	189
CP050071.1	13466	0.52	Non-mobilizable	GCA_011604725.1	189
CP050072.1	5406	0.49	Non-mobilizable	GCA_011604725.1	189
CP056262.1	9294	0.55	Mobilizable	GCA_013727635.1	93
CP070519.1	87618	0.53	Conjugative	GCA_016939495.1	-
CP077430.1	78159	0.53	Mobilizable	GCA_019048885.1	176
CP077431.1	17210	0.48	Non-mobilizable	GCA_019048885.1	176
CP077432.1	9564	0.45	Mobilizable	GCA_019048885.1	176
CP077433.1	6477	0.61	Mobilizable	GCA_019048885.1	176
CP077434.1	3336	0.46	Non-mobilizable	GCA_019048885.1	176
CP077435.1	2944	0.43	Non-mobilizable	GCA_019048885.1	176
CP082899.1	81641	0.54	Mobilizable	GCA_019931695.1	14
CP082900.1	54036	0.49	Conjugative	GCA_019931695.1	14
CP082901.1	9294	0.55	Mobilizable	GCA_019931695.1	14
CP094274.1	112047	0.51	Mobilizable	GCA_022759585.1	16
CP094275.1	46193	0.48	Non-mobilizable	GCA_022759585.1	16
CP094276.1	239700	0.45	Mobilizable	GCA_022759585.1	16
CP094277.1	47320	0.52	Non-mobilizable	GCA_022759585.1	16
CP094278.1	62120	0.53	Mobilizable	GCA_022759585.1	16
CP103640.1	170849	0.52	Mobilizable	GCA_024917575.1	93
CP103641.1	9294	0.55	Mobilizable	GCA_024917575.1	93
DAFTOR010000015.1	129781	0.51	Conjugative	GCA_021784295.1	4
DAFTOR010000056.1	34121	0.44	Conjugative	GCA_021784295.1	4
DAFTOR010000086.1	4687	0.44	Non-mobilizable	GCA_021784295.1	4
DAFTOR010000091.1	3516	0.55	Mobilizable	GCA_021784295.1	4
DAFTOR010000092.1	3220	0.56	Mobilizable	GCA_021784295.1	4
DAFTUU010000030.1	63143	0.51	Mobilizable	GCA_021803485.1	93
DAFTUU010000048.1	9294	0.55	Mobilizable	GCA_021803485.1	93
DAFTUU010000051.1	4936	0.55	Mobilizable	GCA_021803485.1	93
DAFTUU010000058.1	1780	0.57	Non-mobilizable	GCA_021803485.1	93
DAFTYK010000023.1	24052	0.55	Non-mobilizable	GCA_021815375.1	11
DAFTYK010000027.1	6237	0.5	Mobilizable	GCA_021815375.1	11
DAFTYK010000028.1	3283	0.48	Non-mobilizable	GCA_021815375.1	11
DAFUCZ010000022.1	59984	0.52	Mobilizable	GCA_021837555.1	93
DAFUCZ010000031.1	15815	0.54	Mobilizable	GCA_021837555.1	93
DAFUCZ010000036.1	9294	0.55	Mobilizable	GCA_021837555.1	93
DAFUDK010000031.1	15015	0.54	Mobilizable	GCA_021837885.1	93
DAFUDK010000034.1	9294	0.55	Mobilizable	GCA_021837885.1	93
DAFVQX010000003.1	186136	0.52	Mobilizable	GCA_021878855.1	242
DAFVQX010000024.1	70774	0.53	Mobilizable	GCA_021878855.1	242
DAFVQX010000098.1	9294	0.55	Mobilizable	GCA_021878855.1	242
DAFVQY010000047.1	9293	0.55	Mobilizable	GCA_021878915.1	93
DAFVRK010000218.1	5323	0.46	Non-mobilizable	GCA_021879115.1	-
DAFVRK010000288.1	2495	0.51	Non-mobilizable	GCA_021879115.1	-
DAFVSE010000097.1	9294	0.55	Mobilizable	GCA_021879555.1	93
DAFWGI010000041.1	10046	0.55	Mobilizable	GCA_021902395.1	20
DAFWGJ010000033.1	9294	0.55	Mobilizable	GCA_021902455.1	93
DAFWGK010000051.1	11325	0.54	Mobilizable	GCA_021902435.1	4
DAFWGK010000053.1	10123	0.55	Mobilizable	GCA_021902435.1	4
DAFYDZ010000018.1	92631	0.53	Mobilizable	GCA_021936175.1	195
DAFYDZ010000031.1	15939	0.58	Mobilizable	GCA_021936175.1	195
DAFYEA010000027.1	10122	0.55	Mobilizable	GCA_021936115.1	93
DAFYEF010000027.1	9294	0.55	Mobilizable	GCA_021936305.1	93
DAFYEI010000053.1	9294	0.55	Mobilizable	GCA_021936255.1	4
DAFYEJ010000027.1	9294	0.55	Mobilizable	GCA_021936295.1	93
DAFYET010000047.1	6715	0.51	Non-mobilizable	GCA_021936595.1	218
DAFYEX010000056.1	9294	0.55	Mobilizable	GCA_021936695.1	4
DAFYEZ010000022.1	9294	0.55	Mobilizable	GCA_021936735.1	93
DAFYFA010000029.1	35192	0.41	Conjugative	GCA_021936755.1	135
DAFYFA010000031.1	29860	0.5	Conjugative	GCA_021936755.1	135
DAFYGR010000025.1	9294	0.55	Mobilizable	GCA_021937655.1	93
DAFYGR010000028.1	5252	0.49	Mobilizable	GCA_021937655.1	93
DAFYGU010000046.1	9294	0.55	Mobilizable	GCA_021937675.1	16
DAFYHK010000024.1	9294	0.55	Mobilizable	GCA_021937955.1	93
DAFYHK010000025.1	8641	0.49	Mobilizable	GCA_021937955.1	93
DAFYVX010000017.1	67277	0.54	Mobilizable	GCA_021947015.1	93
DAFYVX010000024.1	10122	0.55	Mobilizable	GCA_021947015.1	93
DAFZBN010000015.1	43500	0.48	Non-mobilizable	GCA_021950015.1	197
DAFZBN010000031.1	43540	0.48	Non-mobilizable	GCA_021950015.1	197
DAFZBT010000015.1	43500	0.48	Non-mobilizable	GCA_021950135.1	12
DAFZBT010000018.1	38206	0.4	Conjugative	GCA_021950135.1	12
DAFZBT010000027.1	43540	0.48	Non-mobilizable	GCA_021950135.1	12
DAGAPY010000023.1	55865	0.52	Mobilizable	GCA_021973135.1	-
DAGBRM010000074.1	9294	0.55	Mobilizable	GCA_021988755.1	93
DAGBRO010000067.1	9294	0.55	Mobilizable	GCA_021988775.1	93
DAGBRQ010000069.1	9294	0.55	Mobilizable	GCA_021988795.1	16
DAGCJK010000026.1	46759	0.51	Non-mobilizable	GCA_022024875.1	93
DAGCJK010000037.1	17105	0.52	Mobilizable	GCA_022024875.1	93
DAGCJK010000044.1	9294	0.55	Mobilizable	GCA_022024875.1	93
DAGCJL010000022.1	46759	0.51	Non-mobilizable	GCA_022024995.1	93
DAGCJL010000030.1	17105	0.52	Mobilizable	GCA_022024995.1	93
DAGCJL010000034.1	9294	0.55	Mobilizable	GCA_022024995.1	93
DAGCJO010000019.1	40523	0.5	Mobilizable	GCA_022025015.1	137
DAGCJO010000031.1	2058	0.57	Non-mobilizable	GCA_022025015.1	137
DAGCJP010000030.1	46759	0.51	Non-mobilizable	GCA_022024855.1	93
DAGCJP010000044.1	14087	0.54	Mobilizable	GCA_022024855.1	93
DAGCJP010000049.1	9294	0.55	Mobilizable	GCA_022024855.1	93
DAGCJR010000019.1	40523	0.5	Mobilizable	GCA_022024915.1	137
DAGCJR010000031.1	2058	0.57	Non-mobilizable	GCA_022024915.1	137
DAGCMD010000081.1	9294	0.55	Mobilizable	GCA_022026595.1	93
DAGCMD010000091.1	3851	0.53	Mobilizable	GCA_022026595.1	93
DAGCMD010000094.1	3145	0.56	Mobilizable	GCA_022026595.1	93
DAGCMD010000098.1	2495	0.51	Non-mobilizable	GCA_022026595.1	93
DAGCNC010000012.1	58524	0.52	Mobilizable	GCA_022026955.1	229
DAGCNJ010000032.1	38919	0.56	Non-mobilizable	GCA_022027075.1	37
DAGCNJ010000047.1	19969	0.55	Mobilizable	GCA_022027075.1	37
DAGCNJ010000060.1	3223	0.56	Mobilizable	GCA_022027075.1	37
DAGCNL010000015.1	58524	0.52	Mobilizable	GCA_022027175.1	230
DAGCNL010000020.1	3096	0.54	Non-mobilizable	GCA_022027175.1	230
DAGCNL010000021.1	2765	0.5	Non-mobilizable	GCA_022027175.1	230
DAGCNO010000028.1	5410	0.52	Mobilizable	GCA_022027195.1	231
DAGCNO010000036.1	2421	0.52	Non-mobilizable	GCA_022027195.1	231
DAGCNY010000022.1	33456	0.44	Non-mobilizable	GCA_022027415.1	92
DAGCOH010000023.1	25437	0.52	Non-mobilizable	GCA_022027595.1	135
DAGCOJ010000041.1	5908	0.51	Mobilizable	GCA_022027655.1	135
DAGCOJ010000045.1	4668	0.53	Mobilizable	GCA_022027655.1	135
DAGCOJ010000050.1	3348	0.47	Non-mobilizable	GCA_022027655.1	135
DAGCOJ010000052.1	2869	0.49	Non-mobilizable	GCA_022027655.1	135
DAGCOJ010000054.1	2018	0.51	Non-mobilizable	GCA_022027655.1	135
DAGCOK010000022.1	33668	0.52	Non-mobilizable	GCA_022027635.1	135
DAGCOK010000026.1	6282	0.5	Mobilizable	GCA_022027635.1	135
DAGCON010000016.1	73898	0.55	Mobilizable	GCA_022027755.1	135
DAGCON010000022.1	16016	0.52	Non-mobilizable	GCA_022027755.1	135
DAGCOV010000016.1	30618	0.52	Non-mobilizable	GCA_022027855.1	228
DAGCOW010000018.1	33668	0.52	Non-mobilizable	GCA_022027875.1	116
DAGCPB010000058.1	5323	0.52	Mobilizable	GCA_022027995.1	228
DAGCPB010000064.1	3094	0.47	Non-mobilizable	GCA_022027995.1	228
DAGCPB010000067.1	2495	0.51	Non-mobilizable	GCA_022027995.1	228
DAGCPC010000064.1	3154	0.47	Non-mobilizable	GCA_022028015.1	228
DAGCPC010000066.1	2719	0.6	Mobilizable	GCA_022028015.1	228
DAGCPC010000067.1	2495	0.51	Non-mobilizable	GCA_022028015.1	228
DAGCPD010000032.1	64102	0.52	Mobilizable	GCA_022027975.1	168
DAGCPD010000075.1	5270	0.52	Mobilizable	GCA_022027975.1	168
DAGCPD010000083.1	3163	0.47	Non-mobilizable	GCA_022027975.1	168
DAGCPD010000086.1	2907	0.47	Non-mobilizable	GCA_022027975.1	168
DAGCPD010000089.1	2495	0.51	Non-mobilizable	GCA_022027975.1	168
DAGCPU010000017.1	30671	0.52	Non-mobilizable	GCA_022028295.1	228
DAGCVY010000099.1	9294	0.55	Mobilizable	GCA_022041195.1	93
DAGCVZ010000033.1	58422	0.52	Mobilizable	GCA_022041255.1	330
DAGCVZ010000035.1	49787	0.5	Mobilizable	GCA_022041255.1	330
DAGDIM010000051.1	9294	0.55	Mobilizable	GCA_022055305.1	93
DAGDIQ010000054.1	9294	0.55	Mobilizable	GCA_022055365.1	93
DAGGLQ010000072.1	1934	0.51	Non-mobilizable	GCA_022105115.1	224
DAGGRM010000028.1	67647	0.53	Mobilizable	GCA_022109495.1	4
DAGGRM010000055.1	4810	0.46	Non-mobilizable	GCA_022109495.1	4
DAGGRM010000056.1	4661	0.52	Mobilizable	GCA_022109495.1	4
DAGGRM010000082.1	34553	0.44	Non-mobilizable	GCA_022109495.1	4
DAGHDS010000071.1	24597	0.5	Non-mobilizable	GCA_022117115.1	31
DAGHDS010000102.1	8828	0.5	Mobilizable	GCA_022117115.1	31
DAGHDS010000116.1	5167	0.48	Mobilizable	GCA_022117115.1	31
DAGHDS010000133.1	2244	0.43	Non-mobilizable	GCA_022117115.1	31
DAGHPM010000050.1	9294	0.55	Mobilizable	GCA_022124385.1	93
DAGHPM010000061.1	4000	0.46	Non-mobilizable	GCA_022124385.1	93
DAGIBP010000067.1	9294	0.55	Mobilizable	GCA_022139345.1	93
DAGIFE010000049.1	9293	0.55	Mobilizable	GCA_022141245.1	-
DAGIKX010000029.1	62511	0.53	Mobilizable	GCA_022145325.1	93
DAGIKX010000032.1	46093	0.55	Non-mobilizable	GCA_022145325.1	93
DAGIKX010000057.1	9294	0.55	Mobilizable	GCA_022145325.1	93
DAGIKY010000075.1	3658	0.47	Non-mobilizable	GCA_022145345.1	31
DAGITH010000059.1	15660	0.49	Non-mobilizable	GCA_022150025.1	224
DAGIWV010000016.1	9294	0.55	Mobilizable	GCA_022151925.1	93
DAGIYI010000043.1	9294	0.55	Mobilizable	GCA_022152705.1	93
DAGIYI010000045.1	5601	0.51	Mobilizable	GCA_022152705.1	93
DAGIYJ010000039.1	44179	0.52	Mobilizable	GCA_022152765.1	173
DAGJCJ010000017.1	9294	0.55	Mobilizable	GCA_022154885.1	93
DAGJCJ010000022.1	2058	0.57	Non-mobilizable	GCA_022154885.1	93
DAGJDE010000035.1	40600	0.5	Mobilizable	GCA_022155245.1	-
DAGJDE010000045.1	5929	0.49	Mobilizable	GCA_022155245.1	-
DAGJDU010000023.1	10122	0.55	Mobilizable	GCA_022155585.1	93
DAGJSS010000074.1	9294	0.55	Mobilizable	GCA_022163565.1	16
DAGJTD010000034.1	9294	0.55	Mobilizable	GCA_022163805.1	93
DAGJVV010000053.1	9294	0.55	Mobilizable	GCA_022165185.1	93
DAGJWK010000076.1	9294	0.55	Mobilizable	GCA_022165485.1	93
DAGJWR010000043.1	37683	0.51	Non-mobilizable	GCA_022165645.1	4
DAGJYZ010000022.1	10122	0.55	Mobilizable	GCA_022166905.1	-
DAGKER010000024.1	64500	0.51	Mobilizable	GCA_022170245.1	16
DAGKER010000051.1	9294	0.55	Mobilizable	GCA_022170245.1	16
DAGKES010000041.1	20832	0.47	Non-mobilizable	GCA_022170305.1	93
DAGKES010000046.1	9294	0.55	Mobilizable	GCA_022170305.1	93
DAGKES010000059.1	3478	0.46	Non-mobilizable	GCA_022170305.1	93
DAGKET010000027.1	64500	0.51	Mobilizable	GCA_022170325.1	16
DAGKET010000108.1	9294	0.55	Mobilizable	GCA_022170325.1	16
DAGKEU010000046.1	9294	0.55	Mobilizable	GCA_022170285.1	93
DAGKEU010000058.1	3478	0.46	Non-mobilizable	GCA_022170285.1	93
DAGKEY010000020.1	58700	0.5	Non-mobilizable	GCA_022170345.1	93
DAGKEY010000032.1	9294	0.55	Mobilizable	GCA_022170345.1	93
DAGKEY010000041.1	3478	0.46	Non-mobilizable	GCA_022170345.1	93
DAGKFA010000038.1	9294	0.55	Mobilizable	GCA_022170485.1	93
DAGKFA010000050.1	3478	0.46	Non-mobilizable	GCA_022170485.1	93
DAGKFC010000075.1	17413	0.46	Non-mobilizable	GCA_022170505.1	93
DAGKFC010000087.1	9294	0.55	Mobilizable	GCA_022170505.1	93
DAGKFC010000104.1	3478	0.46	Non-mobilizable	GCA_022170505.1	93
DAGKTH010000023.1	56293	0.51	Non-mobilizable	GCA_022182145.1	93
DAGKTH010000030.1	9294	0.55	Mobilizable	GCA_022182145.1	93
DAGKTM010000017.1	98011	0.51	Mobilizable	GCA_022182405.1	15
DAGKTM010000031.1	9294	0.55	Mobilizable	GCA_022182405.1	15
DAGLED010000023.1	79248	0.55	Mobilizable	GCA_022189085.1	89
DAGLED010000059.1	26836	0.56	Non-mobilizable	GCA_022189085.1	89
DAGLKU010000010.1	131827	0.44	Non-mobilizable	GCA_022192645.1	-
DAGNBK010000071.1	5070	0.42	Non-mobilizable	GCA_022332665.1	182
DAGQHP010000030.1	67272	0.54	Mobilizable	GCA_022271295.1	237
DAGQKE010000038.1	55803	0.54	Mobilizable	GCA_022272775.1	-
DAGQKH010000050.1	36326	0.55	Non-mobilizable	GCA_022272755.1	-
DAGQKJ010000026.1	55695	0.54	Mobilizable	GCA_022272815.1	-
DAGSEJ010000025.1	9294	0.55	Mobilizable	GCA_022299215.1	93
DAGSEM010000021.1	9294	0.55	Mobilizable	GCA_022299295.1	93
DAGSEN010000027.1	9294	0.55	Mobilizable	GCA_022299315.1	93
DAGSEO010000024.1	9294	0.55	Mobilizable	GCA_022299275.1	93
DAGSER010000022.1	10122	0.55	Mobilizable	GCA_022299335.1	93
DAGSSB010000035.1	9294	0.55	Mobilizable	GCA_022307115.1	93
DAGSXK010000012.1	125446	0.51	Conjugative	GCA_022311055.1	230
DAGSXK010000016.1	58848	0.52	Mobilizable	GCA_022311055.1	230
DAGSXN010000024.1	62585	0.52	Mobilizable	GCA_022311095.1	246
DAGSXN010000026.1	46682	0.5	Non-mobilizable	GCA_022311095.1	246
DAGSXN010000027.1	43621	0.48	Non-mobilizable	GCA_022311095.1	246
DAGSXN010000069.1	43600	0.48	Non-mobilizable	GCA_022311095.1	246
DAGSXO010000024.1	62585	0.52	Mobilizable	GCA_022311115.1	246
DAGSXO010000028.1	46682	0.5	Non-mobilizable	GCA_022311115.1	246
DAGSXO010000029.1	43621	0.48	Non-mobilizable	GCA_022311115.1	246
DAGSXO010000069.1	26792	0.5	Non-mobilizable	GCA_022311115.1	246
DAGUQS010000013.1	91414	0.5	Non-mobilizable	GCA_022504665.1	93
DAGUQS010000016.1	62562	0.53	Mobilizable	GCA_022504665.1	93
DAGUQS010000023.1	9294	0.55	Mobilizable	GCA_022504665.1	93
DAGUQX010000016.1	46506	0.52	Mobilizable	GCA_022505485.1	301
DAGWHM010000022.1	9294	0.55	Mobilizable	GCA_022597615.1	197
DAGZWP010000046.1	34748	0.45	Non-mobilizable	GCA_023039575.1	116
DAGZWR010000022.1	46718	0.52	Mobilizable	GCA_023039515.1	116
DAGZWR010000026.1	34748	0.45	Non-mobilizable	GCA_023039515.1	116
DAGZWT010000028.1	34748	0.45	Non-mobilizable	GCA_023039635.1	116
DAGZXV010000001.1	122199	0.51	Conjugative	GCA_023040235.1	4
DAGZXV010000043.1	36785	0.45	Conjugative	GCA_023040235.1	4
DAGZXV010000250.1	3692	0.48	Non-mobilizable	GCA_023040235.1	4
DAGZXV010000255.1	3516	0.55	Mobilizable	GCA_023040235.1	4
DAGZXV010000278.1	2645	0.41	Non-mobilizable	GCA_023040235.1	4
DAGZYI010000018.1	46504	0.52	Mobilizable	GCA_023040435.1	207
DAGZYI010000020.1	32484	0.42	Conjugative	GCA_023040435.1	207
DAGZYN010000023.1	46504	0.52	Mobilizable	GCA_023040595.1	364
DAGZYN010000029.1	10046	0.55	Mobilizable	GCA_023040595.1	364
DAHAAM010000021.1	34926	0.45	Non-mobilizable	GCA_023041735.1	116
DAHASZ010000031.1	37335	0.45	Conjugative	GCA_023118835.1	-
DAHEEN010000022.1	41157	0.51	Conjugative	GCA_023365235.1	208
DAHEEN010000048.1	3350	0.46	Non-mobilizable	GCA_023365235.1	208
DAHEMY010000027.1	41137	0.51	Conjugative	GCA_023408035.1	197
DAHEMY010000044.1	10122	0.55	Mobilizable	GCA_023408035.1	197
DAHEMY010000045.1	9507	0.52	Non-mobilizable	GCA_023408035.1	197
DAHEMY010000062.1	21569	0.49	Non-mobilizable	GCA_023408035.1	197
DAHESM010000021.1	41132	0.51	Conjugative	GCA_023452485.1	197
DAHESM010000030.1	9294	0.55	Mobilizable	GCA_023452485.1	197
DAHESM010000044.1	21577	0.49	Non-mobilizable	GCA_023452485.1	197
DAHEST010000022.1	41147	0.51	Conjugative	GCA_023452815.1	197
DAHEST010000031.1	28598	0.52	Mobilizable	GCA_023452815.1	197
DAHEST010000040.1	10122	0.55	Mobilizable	GCA_023452815.1	197
DAHEST010000056.1	21582	0.49	Non-mobilizable	GCA_023452815.1	197
DAHEVO010000046.1	33784	0.5	Conjugative	GCA_023457975.1	17
DAHEYF010000018.1	9294	0.55	Mobilizable	GCA_023467255.1	93
DAHHSR010000046.1	43771	0.51	Mobilizable	GCA_023583165.1	-
DAHKNA010000021.1	3959	0.44	Non-mobilizable	GCA_023773915.1	-
DAHTCM010000064.1	10046	0.55	Mobilizable	GCA_024073565.1	364
DAHTCM010000067.1	5134	0.52	Mobilizable	GCA_024073565.1	364
DAHTDA010000033.1	10046	0.55	Mobilizable	GCA_024073885.1	364
DAHTDA010000035.1	5134	0.52	Mobilizable	GCA_024073885.1	364
DAHTDP010000036.1	10046	0.55	Mobilizable	GCA_024074205.1	364
DAHTDP010000039.1	5134	0.52	Mobilizable	GCA_024074205.1	364
DAHTDQ010000043.1	10046	0.55	Mobilizable	GCA_024074185.1	364
DAHTDQ010000045.1	5134	0.52	Mobilizable	GCA_024074185.1	364
DAILCF010000025.1	9294	0.55	Mobilizable	GCA_024603215.1	93
DAILDW010000060.1	6937	0.5	Non-mobilizable	GCA_024604175.1	208
DAILDW010000063.1	6282	0.5	Mobilizable	GCA_024604175.1	208
DAILDW010000069.1	4938	0.55	Mobilizable	GCA_024604175.1	208
DAJACA010000029.1	32714	0.53	Non-mobilizable	GCA_025034215.1	137
DAJBWT010000023.1	46504	0.52	Mobilizable	GCA_025071115.1	364
DAJBWT010000029.1	10046	0.55	Mobilizable	GCA_025071115.1	364
DAJBWV010000027.1	41137	0.51	Conjugative	GCA_025071075.1	197
DAJBWV010000044.1	10122	0.55	Conjugative	GCA_025071075.1	197
DAJBWV010000045.1	9507	0.52	Non-mobilizable	GCA_025071075.1	197
DAJBWV010000062.1	21569	0.49	Non-mobilizable	GCA_025071075.1	197
DAJBWX010000022.1	41147	0.51	Mobilizable	GCA_025071175.1	197
DAJBWX010000031.1	28598	0.52	Mobilizable	GCA_025071175.1	197
DAJBWX010000040.1	10122	0.55	Mobilizable	GCA_025071175.1	197
DAJBWX010000056.1	21582	0.49	Non-mobilizable	GCA_025071175.1	197
DAJBWZ010000018.1	46504	0.52	Mobilizable	GCA_025071235.1	207
DAJBWZ010000020.1	32484	0.42	Conjugative	GCA_025071235.1	207
DAJBXX010000021.1	41132	0.51	Conjugative	GCA_025071735.1	197
DAJBXX010000030.1	9294	0.55	Mobilizable	GCA_025071735.1	197
DAJBXX010000043.1	21577	0.49	Non-mobilizable	GCA_025071735.1	197
DAJBXY010000028.1	34748	0.45	Non-mobilizable	GCA_025071675.1	116
DAJCIR010000029.1	19944	0.52	Non-mobilizable	GCA_025077775.1	22
DAJCIR010000041.1	3742	0.46	Non-mobilizable	GCA_025077775.1	22
DAJCIR010000045.1	2958	0.46	Non-mobilizable	GCA_025077775.1	22
DAJCYQ010000022.1	9294	0.55	Mobilizable	GCA_025088045.1	93
DAJCZG010000016.1	64198	0.47	Mobilizable	GCA_025093245.1	93
DAJCZG010000024.1	9294	0.55	Mobilizable	GCA_025093245.1	93
DAJDBK010000020.1	9294	0.55	Mobilizable	GCA_025094575.1	93
DAJDBL010000036.1	3771	0.42	Non-mobilizable	GCA_025094595.1	4
DAJDEV010000025.1	46504	0.52	Mobilizable	GCA_025101365.1	116
DAJDEV010000030.1	34748	0.45	Non-mobilizable	GCA_025101365.1	116
DAJDFD010000018.1	9294	0.55	Mobilizable	GCA_025101485.1	93
DAJDFM010000020.1	34748	0.45	Non-mobilizable	GCA_025101685.1	93
DAJDFM010000023.1	10122	0.55	Mobilizable	GCA_025101685.1	93
DAJDFN010000013.1	90822	0.52	Mobilizable	GCA_025101645.1	331
DAJDFN010000017.1	56713	0.51	Mobilizable	GCA_025101645.1	331
DAJDFN010000024.1	7837	0.48	Non-mobilizable	GCA_025101645.1	331
DAJDGD010000029.1	9293	0.55	Mobilizable	GCA_025102085.1	4
DAJDIJ010000035.1	2496	0.52	Non-mobilizable	GCA_025104295.1	-
DAJDPD010000018.1	46567	0.52	Mobilizable	GCA_025112865.1	207
DAJDQC010000019.1	55254	0.52	Mobilizable	GCA_025113485.1	149
DAJDQC010000027.1	3674	0.46	Non-mobilizable	GCA_025113485.1	149
DAJDRS010000025.1	34926	0.45	Non-mobilizable	GCA_025115805.1	116
DAJDSE010000017.1	35631	0.45	Conjugative	GCA_025116045.1	93
DAJDSE010000020.1	9294	0.55	Mobilizable	GCA_025116045.1	93
DAJDSQ010000020.1	39135	0.46	Non-mobilizable	GCA_025116305.1	-
DAJDSQ010000022.1	10612	0.55	Mobilizable	GCA_025116305.1	-
DAJDSQ010000023.1	9577	0.45	Mobilizable	GCA_025116305.1	-
DAJDSQ010000025.1	3286	0.49	Non-mobilizable	GCA_025116305.1	-
DAJDSQ010000027.1	2613	0.5	Non-mobilizable	GCA_025116305.1	-
DAJDSW010000013.1	102430	0.52	Mobilizable	GCA_025116365.1	331
DAJDSW010000022.1	7837	0.48	Non-mobilizable	GCA_025116365.1	331
DAJDTD010000018.1	55254	0.52	Mobilizable	GCA_025116585.1	149
DAJDTD010000021.1	36455	0.43	Non-mobilizable	GCA_025116585.1	149
DAJDTD010000029.1	3674	0.46	Non-mobilizable	GCA_025116585.1	149
DAJDTN010000016.1	36972	0.45	Conjugative	GCA_025116745.1	-
FKIT01000021.1	4931	0.53	Mobilizable	GCA_900077035.1	137
FKIV01000020.1	14339	0.53	Mobilizable	GCA_900075225.1	93
JAAFEJ010000039.1	10123	0.55	Mobilizable	GCA_016643825.1	364
JAAFEJ010000041.1	5212	0.51	Mobilizable	GCA_016643825.1	364
JAAFFF010000014.1	110898	0.5	Non-mobilizable	GCA_016644035.1	142
JAASII010000018.1	72009	0.53	Mobilizable	GCA_019733755.1	14
JACBPC010000022.1	28691	0.43	Non-mobilizable	GCA_013403435.1	103
JACDIQ010000043.1	10249	0.55	Mobilizable	GCA_025377555.1	93
JACDIR010000037.1	35744	0.5	Mobilizable	GCA_025377565.1	93
JACDIR010000182.1	10249	0.55	Mobilizable	GCA_025377565.1	93
JACGAF010000011.1	67851	0.52	Mobilizable	GCA_020143225.1	93
JACGAF010000164.1	10249	0.55	Mobilizable	GCA_020143225.1	93
JACJHF010000028.1	9371	0.55	Mobilizable	GCA_014235505.1	93
JACJHG010000024.1	9371	0.55	Mobilizable	GCA_014235545.1	93
JADQWO010000024.1	9294	0.55	Mobilizable	GCA_015701185.1	195
JADQWP010000023.1	9294	0.55	Mobilizable	GCA_015701195.1	195
JAEMVZ010000011.1	123450	0.51	Conjugative	GCA_022341225.1	22
JAGKPI010000026.1	4292	0.46	Non-mobilizable	GCA_018069155.1	364
JAGPNW010000013.1	40780	0.5	Mobilizable	GCA_025183645.1	93
JAGPNW010000017.1	9421	0.55	Mobilizable	GCA_025183645.1	93
JAGPNZ010000013.1	40780	0.5	Mobilizable	GCA_025183505.1	93
JAGPNZ010000017.1	9421	0.55	Mobilizable	GCA_025183505.1	93
JAGPOA010000014.1	40780	0.5	Mobilizable	GCA_025183515.1	93
JAGPOA010000018.1	9421	0.55	Mobilizable	GCA_025183515.1	93
JAGPOA010000020.1	7053	0.61	Mobilizable	GCA_025183515.1	93
JAGPOJ010000014.1	40780	0.5	Mobilizable	GCA_025183105.1	93
JAGPOJ010000018.1	9421	0.55	Non-mobilizable	GCA_025183105.1	93
JAHRXE010000019.1	9593	0.55	Mobilizable	GCA_019104165.1	93
JAHTGU010000019.1	81065	0.53	Mobilizable	GCA_019166045.1	4
JAHTGU010000031.1	9421	0.55	Mobilizable	GCA_019166045.1	4
JAHTGU010000035.1	4223	0.55	Mobilizable	GCA_019166045.1	4
JAHTGU010000038.1	2061	0.52	Non-mobilizable	GCA_019166045.1	4
JAHTGV010000020.1	81065	0.53	Mobilizable	GCA_019166205.1	4
JAHTGV010000032.1	9421	0.55	Mobilizable	GCA_019166205.1	4
JAHTGV010000036.1	4223	0.55	Mobilizable	GCA_019166205.1	4
JAHTGV010000039.1	2061	0.51	Non-mobilizable	GCA_019166205.1	4
JAJKKF010000031.1	21177	0.41	Non-mobilizable	GCA_020982565.1	243
JAKLSS010000002.1	137841	0.52	Mobilizable	GCA_025218545.1	168
JAKLSS010000003.1	71167	0.51	Mobilizable	GCA_025218545.1	168
JUHZ01000058.1	2561	0.52	Non-mobilizable	GCA_000802765.1	186
JUHZ01000060.1	2361	0.5	Non-mobilizable	GCA_000802765.1	186
JUHZ01000202.1	30177	0.42	Non-mobilizable	GCA_000802765.1	186
JZYI01000034.1	58898	0.54	Mobilizable	GCA_000957275.1	-
JZYI01000035.1	41131	0.43	Non-mobilizable	GCA_000957275.1	-
JZYI01000039.1	28746	0.53	Non-mobilizable	GCA_000957275.1	-
JZYI01000081.1	9342	0.55	Mobilizable	GCA_000957275.1	-
JZYV01000060.1	9349	0.55	Mobilizable	GCA_000958075.1	93
JZZY01000045.1	54785	0.53	Mobilizable	GCA_000956895.1	-
JZZY01000064.1	9349	0.55	Mobilizable	GCA_000956895.1	-
JZZZ01000090.1	54785	0.53	Mobilizable	GCA_000957725.1	-
JZZZ01000096.1	9342	0.55	Mobilizable	GCA_000957725.1	-
KI973100.1	9389	0.55	Mobilizable	GCA_000534075.1	93
KI973101.1	4355	0.5	Mobilizable	GCA_000534075.1	93
KI973104.1	9281	0.55	Mobilizable	GCA_000534095.1	93
KI973105.1	4266	0.5	Mobilizable	GCA_000534095.1	93
KI973117.1	9293	0.55	Mobilizable	GCA_000534135.1	4
KI973150.1	9281	0.55	Mobilizable	GCA_000534235.1	4
KI973152.1	9281	0.55	Mobilizable	GCA_000534255.1	4
KI973162.1	9293	0.55	Mobilizable	GCA_000534315.1	93
KI973166.1	12148	0.48	Non-mobilizable	GCA_000534335.1	93
KI973167.1	9389	0.55	Mobilizable	GCA_000534335.1	93
KK736199.1	1405	0.56	Non-mobilizable	GCA_000692155.1	69
KQ087585.1	9389	0.55	Mobilizable	GCA_001030165.1	93
LAAA01000063.1	9349	0.55	Mobilizable	GCA_000957715.1	-
LAAA01000085.1	54785	0.53	Mobilizable	GCA_000957715.1	-
LAAC01000042.1	63826	0.54	Mobilizable	GCA_000957705.1	-
LAAX01000034.1	34472	0.55	Non-mobilizable	GCA_000957485.1	-
LAAX01000051.1	62620	0.53	Mobilizable	GCA_000957485.1	-
LAAX01000061.1	43053	0.47	Conjugative	GCA_000957485.1	-
LAAX01000064.1	30646	0.49	Conjugative	GCA_000957485.1	-
LDAY01000048.1	3413	0.47	Non-mobilizable	GCA_001011385.1	168
LDAZ01000036.1	4623	0.47	Non-mobilizable	GCA_001011415.1	93
LDAZ01000042.1	9371	0.55	Mobilizable	GCA_001011415.1	93
LDBB01000022.1	9369	0.55	Mobilizable	GCA_001011185.1	93
LDBC01000090.1	9251	0.55	Mobilizable	GCA_001011255.1	4
LDBC01000091.1	90049	0.53	Mobilizable	GCA_001011255.1	4
LDBE01000017.1	9369	0.55	Mobilizable	GCA_001011205.1	93
LDBF01000032.1	2214	0.47	Non-mobilizable	GCA_001011455.1	-
LDBF01000039.1	9369	0.55	Mobilizable	GCA_001011455.1	-
LDBG01000041.1	9369	0.55	Mobilizable	GCA_001011265.1	93
LDBK01000063.1	3499	0.46	Non-mobilizable	GCA_001011475.1	171
LDBL01000046.1	9371	0.55	Mobilizable	GCA_001011495.1	-
LDBM01000097.1	9371	0.55	Mobilizable	GCA_001011535.1	4
LDBP01000078.1	9371	0.55	Mobilizable	GCA_001011615.1	15
LDBQ01000046.1	10200	0.55	Mobilizable	GCA_001011175.1	93
LDBX01000061.1	9438	0.55	Mobilizable	GCA_001011935.1	4
LDBY01000056.1	10198	0.55	Mobilizable	GCA_001011795.1	-
LDCA01000023.1	22914	0.46	Non-mobilizable	GCA_001011815.1	-
LDCA01000031.1	9371	0.55	Mobilizable	GCA_001011815.1	-
LPOM01000014.1	39805	0.54	Mobilizable	GCA_001473095.1	208
LPOM01000015.1	34386	0.49	Mobilizable	GCA_001473095.1	208
LPOU01000016.1	130844	0.51	Non-mobilizable	GCA_001472935.1	93
LPOU01000019.1	40387	0.51	Non-mobilizable	GCA_001472935.1	93
LPOU01000020.1	36241	0.45	Conjugative	GCA_001472935.1	93
LPOU01000036.1	9371	0.55	Mobilizable	GCA_001472935.1	93
LPPD01000044.1	9371	0.55	Mobilizable	GCA_001472755.1	4
LPPE01000040.1	9371	0.55	Mobilizable	GCA_001472725.1	4
LPQB01000013.1	41791	0.5	Mobilizable	GCA_001472275.1	189
LPQH01000050.1	9371	0.55	Mobilizable	GCA_001472155.1	4
LRCG01000083.1	9712	0.55	Mobilizable	GCA_001518115.1	93
LRJR01000031.1	6857	0.52	Mobilizable	GCA_001525245.1	4
LSOH01000017.1	53812	0.53	Mobilizable	GCA_001662705.1	93
LSOH01000056.1	9388	0.55	Mobilizable	GCA_001662705.1	93
LULD01000015.1	60468	0.53	Mobilizable	GCA_001662715.1	93
LULD01000059.1	12263	0.54	Mobilizable	GCA_001662715.1	93
LUTT01000012.1	58273	0.53	Mobilizable	GCA_001662695.1	93
LUTT01000054.1	9488	0.55	Mobilizable	GCA_001662695.1	93
LUTZ01000016.1	53925	0.53	Mobilizable	GCA_001662765.1	93
LUTZ01000057.1	9400	0.55	Mobilizable	GCA_001662765.1	93
LVUB01000088.1	22210	0.49	Non-mobilizable	GCA_001631345.1	180
LVUL01000070.1	9244	0.55	Mobilizable	GCA_001631565.1	4
LVUV01000032.1	9909	0.55	Mobilizable	GCA_001631755.1	93
LVVB01000054.1	9300	0.55	Mobilizable	GCA_001631845.1	-
LVVG01000070.1	9438	0.55	Mobilizable	GCA_001631725.1	93
LVVH01000065.1	9371	0.55	Mobilizable	GCA_001631735.1	93
LYDO01000029.1	9593	0.55	Mobilizable	GCA_001649605.2	-
LYDO01000034.1	40651	0.51	Non-mobilizable	GCA_001649605.2	-
MTZP01000686.1	9286	0.55	Mobilizable	GCA_002003705.1	93
NDEY01000006.1	9371	0.55	Mobilizable	GCA_002182075.1	-
NDEY01000023.1	58942	0.54	Mobilizable	GCA_002182075.1	-
NDEY01000063.1	28790	0.53	Non-mobilizable	GCA_002182075.1	-
NGRH01000002.1	9299	0.55	Mobilizable	GCA_002152915.1	93
NGRH01000009.1	4032	0.5	Mobilizable	GCA_002152915.1	93
NPJV01000015.1	50028	0.48	Conjugative	GCA_003425735.1	238
OW969634.1	191161	0.51	Mobilizable	GCA_905333855.2	57
OW969635.1	52582	0.52	Non-mobilizable	GCA_905333855.2	57
PIBP01000025.1	82417	0.49	Mobilizable	GCA_004127295.1	-
PIBP01000041.1	4168	0.5	Non-mobilizable	GCA_004127295.1	-
PIBQ01000035.1	4168	0.5	Non-mobilizable	GCA_004127305.1	-
POVY01000001.1	10122	0.55	Mobilizable	GCA_002891215.1	93
PQLE01000017.1	51111	0.48	Non-mobilizable	GCA_002918815.1	197
PQLE01000025.1	21736	0.53	Non-mobilizable	GCA_002918815.1	197
QKNB01000003.1	62812	0.51	Mobilizable	GCA_003225895.1	-
QYNY01000034.1	9371	0.55	Mobilizable	GCA_008082115.1	93
RPDM01000039.1	9553	0.55	Mobilizable	GCA_003952905.1	4
RPDN01000046.1	9554	0.55	Mobilizable	GCA_003951535.1	4
RPDO01000045.1	9554	0.55	Mobilizable	GCA_003951615.1	4
RPDQ01000013.1	116493	0.55	Mobilizable	GCA_003952045.1	237
RPDS01000036.1	9554	0.55	Mobilizable	GCA_003951635.1	4
RPDT01000033.1	9554	0.55	Mobilizable	GCA_003951115.1	4
RPDV01000037.1	9553	0.55	Mobilizable	GCA_003950635.1	4
RPDW01000039.1	9554	0.55	Mobilizable	GCA_003951575.1	4
RPDX01000021.1	9421	0.55	Mobilizable	GCA_003950535.1	-
RPDY01000037.1	9554	0.55	Mobilizable	GCA_003950575.1	4
RPDZ01000036.1	9553	0.55	Mobilizable	GCA_003950595.1	4
RPEA01000037.1	9554	0.55	Mobilizable	GCA_003952145.1	4
RPEC01000035.1	9554	0.55	Mobilizable	GCA_003952035.1	4
RPED01000033.1	9554	0.55	Mobilizable	GCA_003951195.1	4
RPEE01000034.1	9554	0.55	Mobilizable	GCA_003952055.1	4
RPEF01000048.1	9553	0.55	Mobilizable	GCA_003951125.1	4
RPEG01000036.1	9553	0.55	Mobilizable	GCA_003952105.1	4
RPEI01000019.1	9565	0.51	Mobilizable	GCA_003951605.1	-
RPEJ01000017.1	9421	0.55	Mobilizable	GCA_003951185.1	93
RPEL01000024.1	10249	0.55	Mobilizable	GCA_003951245.1	93
UNTX01000037.1	9382	0.55	Mobilizable	GCA_900558125.1	4
VHOH01000033.1	58349	0.52	Mobilizable	GCA_006517605.1	4
VKNT01000028.1	3223	0.56	Mobilizable	GCA_014856475.1	116
VKNT01000065.1	2462	0.51	Non-mobilizable	GCA_014856475.1	116
VLOO01000014.1	66127	0.43	Conjugative	GCA_007558425.1	56
VLOO01000021.1	11543	0.53	Non-mobilizable	GCA_007558425.1	56
VLOS01000013.1	66127	0.43	Conjugative	GCA_007558485.1	56
VLOS01000020.1	11543	0.53	Non-mobilizable	GCA_007558485.1	56
VLOW01000014.1	67265	0.43	Conjugative	GCA_007571405.1	56
VLOW01000015.1	47515	0.51	Conjugative	GCA_007571405.1	56
VLOY01000014.1	65985	0.43	Conjugative	GCA_007558665.1	56
VLOZ01000014.1	40943	0.43	Non-mobilizable	GCA_007558675.1	56
VLPB01000014.1	65396	0.42	Conjugative	GCA_007558645.1	56
VLPE01000013.1	65985	0.43	Conjugative	GCA_007558345.1	56
VLPF01000014.1	65985	0.43	Conjugative	GCA_007558625.1	56
WBVN01000039.1	9337	0.55	Mobilizable	GCA_016554165.1	4
WMHU01000002.1	55786	0.46	Conjugative	GCA_009757245.1	2
WMHU01000003.1	46836	0.48	Conjugative	GCA_009757245.1	2
