# Supplementary material for: In-depth analysis of Klebsiella aerogenes resistome, virulome and plasmidome worldwide
Source: Sci Rep. 2024 Mar 19;14:6538. doi: 10.1038/s41598-024-57245-1 (PMC10951357; doi:10.1038/s41598-024-57245-1)
Supplement: Supplementary file 12 — Supplementary Table S12. [file 41598_2024_57245_MOESM12_ESM.xls]

## Sheet: TableS12
Table S12. Gene coverage (%) of virulence genes identified in the putative plasmid sequences
Contig	Mobility	Genome	ST	Genes found	traJ	east1	senB
DAGKTM010000017.1	Mobilizable	GCA_022182405.1	15	1	99.83	.	.
DAHHSR010000046.1	Mobilizable	GCA_023583165.1	-	1	99.83	.	.
DAJDFN010000013.1	Mobilizable	GCA_025101645.1	331	1	.	94.02	.
DAJDSW010000013.1	Mobilizable	GCA_025116365.1	331	1	.	94.02	.
KI973166.1	Non-mobilizable	GCA_000534335.1	93	1	.	.	100
