# Supplementary material for: In-depth analysis of Klebsiella aerogenes resistome, virulome and plasmidome worldwide
Source: Sci Rep. 2024 Mar 19;14:6538. doi: 10.1038/s41598-024-57245-1 (PMC10951357; doi:10.1038/s41598-024-57245-1)
Supplement: Supplementary file 13 — Supplementary Table S13. [file 41598_2024_57245_MOESM13_ESM.xls]

## Sheet: TableS13
Table S13. Gene coverage (%) of antibiotic resistance genes identified in the putative plasmid sequences
Contig	Mobility	Genome	ST	Genes found	AAC(3)-IId	AAC(3)-IIe	AAC(6')-Ib-cr6	AAC(6')-Ib10	AAC(6')-Ib7	AAC(6')-Ib9	ANT(2'')-Ia	ANT(3'')-IIa	APH(3'')-Ib	APH(3')-Ia	APH(6)-Id	BRP(MBL)	CMY-138	CTX-M-1	CTX-M-15	CTX-M-199	CTX-M-65	CTX-M-9	FosA3	IMP-4	KPC-2	KPC-3	LAP-2	MCR-1.1	NDM-1	NDM-5	NDM-7	NDM-9	OXA-1	OXA-181	OXA-48	OXA-896	OXA-9	QnrA1	QnrB17	QnrB20	QnrB5	QnrS1	SHV-105	SHV-12	SHV-182	SHV-30	TEM-1	TEM-121	TEM-122
ABEYFG010000018.1	Conjugative	GCA_021903655.1	433	2	.	.	.	.	.	.	.	.	.	.	.	100	.	.	.	.	.	.	.	.	.	.	.	.	.	100	.	.	.	.	.	.	.	.	.	.	.	.	.	.	.	.	.	.	.
ABEZKA010000019.1	Mobilizable	GCA_022033335.1	4	1	.	.	.	.	.	.	.	.	.	.	.	.	.	.	.	.	.	.	.	.	.	.	.	.	.	.	.	.	.	.	.	.	.	.	.	.	.	.	.	.	.	.	100	.	.
ABEZKA010000051.1	Mobilizable	GCA_022033335.1	4	1	.	.	.	.	.	.	.	.	.	.	.	.	.	.	.	.	.	.	.	.	.	.	.	.	.	.	.	.	.	.	.	.	.	.	.	.	.	.	.	.	.	.	100	.	.
ABFBCM010000030.1	Mobilizable	GCA_022169885.1	93	1	.	.	.	.	.	.	.	.	.	.	.	.	.	.	.	.	.	.	.	.	.	100	.	.	.	.	.	.	.	.	.	.	.	.	.	.	.	.	.	.	.	.	.	.	.
ABFHGU010000029.1	Mobilizable	GCA_022474235.1	93	2	.	.	.	.	.	.	.	.	.	.	.	.	.	.	.	.	.	.	.	.	.	.	.	.	.	.	.	.	.	.	.	.	.	.	.	.	.	.	.	.	.	.	.	.	.
ABFHGU010000077.1	Non-Mobilizable	GCA_022474235.1	93	3	.	.	.	.	.	.	.	.	.	.	.	.	.	.	.	.	.	.	.	.	.	.	.	.	.	.	.	.	.	.	.	.	.	.	.	.	.	.	.	.	.	.	.	.	.
ABFWSH010000012.1	Conjugative	GCA_023069035.1	93	3	.	.	.	.	.	.	.	.	100	.	100	.	.	.	.	.	.	.	.	.	.	.	.	.	.	.	.	.	.	.	.	.	.	.	.	.	.	.	.	.	.	.	.	.	.
ABHKCH010000013.1	Non-Mobilizable	GCA_024559105.1	116	2	.	.	.	.	.	.	.	.	.	.	.	100	.	.	.	.	.	.	.	.	.	.	.	.	.	.	100	.	.	.	.	.	.	.	.	.	.	.	.	.	.	.	.	.	.
ABHKFR010000017.1	Conjugative	GCA_024560885.1	246	2	.	.	.	.	.	.	.	.	.	.	.	100	.	.	.	.	.	.	.	.	.	.	.	.	.	.	100	.	.	.	.	.	.	.	.	.	.	.	.	.	.	.	.	.	.
CP011540.1	Conjugative	GCA_001571545.2	93	8	.	.	.	.	100	.	.	82.51	.	.	.	.	.	.	.	.	.	.	.	.	.	.	.	.	.	.	.	.	.	.	.	.	.	.	.	.	.	.	.	.	.	.	.	100	.
CP011573.1	Mobilizable	GCA_001021995.1	133	1	.	.	.	.	.	.	.	.	.	.	.	.	.	.	.	.	.	.	.	.	100	.	.	.	.	.	.	.	.	.	.	.	.	.	.	.	.	.	.	.	.	.	.	.	.
CP026757.1	Conjugative	GCA_002948835.2	93	5	.	.	.	.	.	.	.	.	.	.	.	.	.	.	.	.	.	.	.	.	.	.	.	.	.	.	.	.	.	.	.	.	.	.	.	.	.	.	.	.	.	.	.	.	.
CP041926.1	Mobilizable	GCA_007632255.1	56	2	.	.	.	.	.	.	.	.	.	.	.	.	.	.	.	100	.	.	.	.	.	.	.	100	.	.	.	.	.	.	.	.	.	.	.	.	.	.	.	.	.	.	.	.	.
CP042532.1	Mobilizable	GCA_008931665.1	9	9	100	.	.	.	.	95.26	.	.	.	.	.	.	.	.	.	.	.	.	.	100	.	.	.	.	.	.	.	.	.	.	.	.	.	.	.	100	.	.	.	.	.	.	100	.	.
CP047668.1	Mobilizable	GCA_009909445.1	4	10	.	.	.	.	.	.	.	.	.	99.75	.	100	.	.	.	.	100	.	100	.	.	.	.	.	.	.	.	100	.	.	.	.	.	.	.	.	.	.	.	.	.	.	.	.	.
CP049601.1	Mobilizable	GCA_011067245.1	202	2	.	.	.	.	.	.	.	.	.	.	.	.	.	.	.	.	.	.	.	.	100	.	.	.	.	.	.	.	.	.	.	89.09	.	.	.	.	.	.	.	.	.	.	.	.	.
CP049602.1	Conjugative	GCA_011067245.1	202	2	.	.	.	.	.	.	.	.	.	.	.	100	.	.	.	.	.	.	.	.	.	.	.	.	100	.	.	.	.	.	.	.	.	.	.	.	.	.	.	.	.	.	.	.	.
CP050069.1	Non-Mobilizable	GCA_011604725.1	189	12	.	.	.	.	.	94.77	.	82.51	100	.	100	.	.	.	.	.	.	.	.	.	.	.	.	.	.	.	.	.	.	.	.	.	.	.	.	.	.	100	.	.	.	.	.	.	.
CP070519.1	Conjugative	GCA_016939495.1	397	9	.	.	100	95.92	.	.	.	.	.	.	.	.	.	.	.	.	.	.	.	.	100	.	.	.	.	.	.	.	100	.	.	.	.	.	.	.	.	.	.	.	.	.	.	.	.
CP077430.1	Mobilizable	GCA_019048885.1	176	2	.	.	.	.	.	.	.	.	.	.	.	.	.	.	.	.	.	.	.	.	.	.	.	.	.	.	.	.	.	.	.	.	.	.	.	.	.	.	.	.	.	.	.	.	.
CP077431.1	Non-Mobilizable	GCA_019048885.1	176	2	.	.	.	.	.	.	.	.	.	.	.	86.07	.	.	.	.	.	.	.	.	.	.	.	.	.	100	.	.	.	.	.	.	.	.	.	.	.	.	.	.	.	.	.	.	.
CP082899.1	Mobilizable	GCA_019931695.1	14	5	.	.	.	.	.	.	.	.	.	.	.	.	.	.	.	.	.	.	.	.	.	.	100	.	.	.	.	.	.	.	.	.	.	.	.	.	.	100	.	.	.	.	.	.	.
CP082900.1	Conjugative	GCA_019931695.1	14	3	.	.	.	.	.	.	.	.	.	.	.	100	.	.	.	.	.	.	.	.	.	.	.	.	100	.	.	.	.	.	.	.	.	.	.	.	.	.	.	100	.	.	.	.	.
CP094275.1	Non-Mobilizable	GCA_022759585.1	16	1	.	.	.	.	.	.	.	.	.	.	.	.	.	.	.	.	.	.	.	.	100	.	.	.	.	.	.	.	.	.	.	.	.	.	.	.	.	.	.	.	.	.	.	.	.
CP094276.1	Mobilizable	GCA_022759585.1	16	9	.	.	100	.	.	.	.	.	.	.	.	.	.	.	.	.	.	.	.	.	.	.	.	.	.	.	.	.	100	.	.	.	.	.	.	.	.	.	.	.	.	.	.	.	.
CP094277.1	Non-Mobilizable	GCA_022759585.1	16	4	.	.	.	.	.	.	.	.	100	.	100	.	.	.	.	.	.	.	.	.	.	.	.	.	.	.	.	.	.	.	.	.	.	.	.	.	.	.	.	.	.	.	.	.	.
CP094278.1	Mobilizable	GCA_022759585.1	16	1	.	.	.	.	.	.	.	.	.	.	.	.	.	.	.	.	.	.	.	.	.	.	.	.	.	.	.	.	.	.	.	.	.	.	.	.	.	100	.	.	.	.	.	.	.
CP103640.1	Mobilizable	GCA_024917575.1	93	11	.	100	100	.	.	.	.	.	100	.	100	.	.	.	100	.	.	.	.	.	.	.	.	.	.	.	.	.	100	.	.	.	.	.	99.85	.	.	.	.	.	.	.	100	.	.
DAFTUU010000030.1	Mobilizable	GCA_021803485.1	93	3	.	.	.	.	.	.	.	.	100	.	100	.	.	.	.	.	.	100	.	.	.	.	.	.	.	.	.	.	.	.	.	.	.	.	.	.	.	.	.	.	.	.	.	.	.
DAFTYK010000023.1	Non-Mobilizable	GCA_021815375.1	11	1	.	.	.	.	.	.	.	.	.	.	.	.	.	.	.	.	.	.	.	.	.	.	.	.	.	.	.	.	.	.	.	.	.	.	.	.	.	.	.	.	.	.	.	.	.
DAFVQX010000024.1	Mobilizable	GCA_021878855.1	242	1	.	.	.	.	.	.	.	.	.	.	.	.	.	.	.	.	.	.	.	.	.	.	.	.	.	.	.	.	.	.	.	.	.	.	.	.	.	.	.	.	.	.	.	.	.
DAFZBN010000015.1	Non-Mobilizable	GCA_021950015.1	197	2	.	.	.	.	.	.	.	.	.	.	.	.	.	.	.	.	.	.	.	.	.	100	.	.	.	.	.	.	.	.	.	.	.	.	.	.	.	.	.	.	.	.	.	.	.
DAFZBN010000031.1	Non-Mobilizable	GCA_021950015.1	197	2	.	.	.	.	.	.	.	.	.	.	.	.	.	.	.	.	.	.	.	.	.	100	.	.	.	.	.	.	.	.	.	.	.	.	.	.	.	.	.	.	.	.	.	.	.
DAFZBT010000015.1	Non-Mobilizable	GCA_021950135.1	12	2	.	.	.	.	.	.	.	.	.	.	.	.	.	.	.	.	.	.	.	.	.	100	.	.	.	.	.	.	.	.	.	.	.	.	.	.	.	.	.	.	.	.	.	.	.
DAFZBT010000027.1	Non-Mobilizable	GCA_021950135.1	12	2	.	.	.	.	.	.	.	.	.	.	.	.	.	.	.	.	.	.	.	.	.	100	.	.	.	.	.	.	.	.	.	.	.	.	.	.	.	.	.	.	.	.	.	.	.
DAGCJK010000037.1	Mobilizable	GCA_022024875.1	93	1	.	.	.	.	.	.	.	.	.	.	.	.	.	.	.	.	.	.	.	.	.	.	.	.	.	.	.	.	.	.	.	.	.	.	.	.	.	.	.	.	.	.	100	.	.
DAGCJL010000030.1	Mobilizable	GCA_022024995.1	93	1	.	.	.	.	.	.	.	.	.	.	.	.	.	.	.	.	.	.	.	.	.	.	.	.	.	.	.	.	.	.	.	.	.	.	.	.	.	.	.	.	.	.	100	.	.
DAGCNJ010000032.1	Non-Mobilizable	GCA_022027075.1	37	3	.	.	.	.	.	.	.	.	.	.	.	.	.	.	.	.	.	.	.	.	.	.	.	.	.	.	.	.	.	.	.	.	.	.	.	.	.	100	.	.	.	.	.	.	.
DAGCOK010000022.1	Non-Mobilizable	GCA_022027635.1	135	3	.	.	.	.	.	.	.	.	100	99.75	100	.	.	.	.	.	.	.	.	.	.	.	.	.	.	.	.	.	.	.	.	.	.	.	.	.	.	.	.	.	.	.	.	.	.
DAGCOV010000016.1	Non-Mobilizable	GCA_022027855.1	228	3	.	.	.	.	.	.	.	.	100	99.75	100	.	.	.	.	.	.	.	.	.	.	.	.	.	.	.	.	.	.	.	.	.	.	.	.	.	.	.	.	.	.	.	.	.	.
DAGCOW010000018.1	Non-Mobilizable	GCA_022027875.1	116	3	.	.	.	.	.	.	.	.	100	99.75	100	.	.	.	.	.	.	.	.	.	.	.	.	.	.	.	.	.	.	.	.	.	.	.	.	.	.	.	.	.	.	.	.	.	.
DAGCPU010000017.1	Non-Mobilizable	GCA_022028295.1	228	3	.	.	.	.	.	.	.	.	100	99.75	100	.	.	.	.	.	.	.	.	.	.	.	.	.	.	.	.	.	.	.	.	.	.	.	.	.	.	.	.	.	.	.	.	.	.
DAGGRM010000028.1	Mobilizable	GCA_022109495.1	4	3	.	.	.	.	.	.	.	.	.	.	.	.	.	.	.	.	.	.	.	.	.	.	100	.	.	.	.	.	.	.	.	.	.	.	.	.	.	100	.	.	.	.	.	.	.
DAGGRM010000082.1	Non-Mobilizable	GCA_022109495.1	4	1	.	.	.	.	.	.	.	.	.	.	.	.	.	.	.	.	.	.	.	.	.	.	.	.	.	.	.	.	.	.	.	.	.	.	.	.	.	.	.	.	.	.	100	.	.
DAGIKX010000029.1	Mobilizable	GCA_022145325.1	93	1	.	.	.	.	.	.	.	.	.	.	.	.	.	.	.	.	.	.	.	.	.	100	.	.	.	.	.	.	.	.	.	.	.	.	.	.	.	.	.	.	.	.	.	.	.
DAGJDE010000035.1	Mobilizable	GCA_022155245.1	425	1	.	.	.	.	.	.	.	.	.	.	81.96	.	.	.	.	.	.	.	.	.	.	.	.	.	.	.	.	.	.	.	.	.	.	.	.	.	.	.	.	.	.	.	.	.	.
DAGLED010000023.1	Mobilizable	GCA_022189085.1	89	3	.	.	.	.	.	.	.	.	.	.	.	.	.	.	.	.	.	.	.	.	100	.	.	.	.	.	.	.	.	.	.	.	100	.	.	.	.	.	.	.	.	.	.	.	100
DAGLED010000059.1	Non-Mobilizable	GCA_022189085.1	89	1	.	.	.	.	.	.	.	.	.	.	.	.	.	.	.	.	.	.	.	.	100	.	.	.	.	.	.	.	.	.	.	.	.	.	.	.	.	.	.	.	.	.	.	.	.
DAGQKH010000050.1	Non-Mobilizable	GCA_022272755.1	-	1	.	.	.	.	.	.	.	.	.	.	.	.	.	.	.	.	.	.	.	.	.	.	.	.	.	.	.	.	.	.	.	.	.	.	.	.	.	100	.	.	.	.	.	.	.
DAGSXN010000024.1	Mobilizable	GCA_022311095.1	246	1	.	.	.	.	.	.	.	.	.	.	.	.	.	.	.	.	.	.	.	.	.	.	.	.	.	.	.	.	.	.	.	.	.	.	.	.	.	.	.	.	.	100	.	.	.
DAGSXN010000027.1	Non-Mobilizable	GCA_022311095.1	246	2	.	.	.	.	.	.	.	.	.	.	.	.	.	.	.	.	.	.	.	.	100	.	.	.	.	.	.	.	.	.	.	.	.	.	.	.	.	.	.	.	.	.	100	.	.
DAGSXN010000069.1	Non-Mobilizable	GCA_022311095.1	246	2	.	.	.	.	.	.	.	.	.	.	.	.	.	.	.	.	.	.	.	.	100	.	.	.	.	.	.	.	.	.	.	.	.	.	.	.	.	.	.	.	.	.	100	.	.
DAGSXO010000024.1	Mobilizable	GCA_022311115.1	246	1	.	.	.	.	.	.	.	.	.	.	.	.	.	.	.	.	.	.	.	.	.	.	.	.	.	.	.	.	.	.	.	.	.	.	.	.	.	.	.	.	.	100	.	.	.
DAGSXO010000029.1	Non-Mobilizable	GCA_022311115.1	246	2	.	.	.	.	.	.	.	.	.	.	.	.	.	.	.	.	.	.	.	.	100	.	.	.	.	.	.	.	.	.	.	.	.	.	.	.	.	.	.	.	.	.	100	.	.
DAGSXO010000069.1	Non-Mobilizable	GCA_022311115.1	246	2	.	.	.	.	.	.	.	.	.	.	.	.	.	.	.	.	.	.	.	.	100	.	.	.	.	.	.	.	.	.	.	.	.	.	.	.	.	.	.	.	.	.	100	.	.
DAGZXV010000043.1	Conjugative	GCA_023040235.1	4	1	.	.	.	.	.	.	.	.	.	.	.	.	.	.	.	.	.	.	.	.	.	.	.	.	.	.	.	.	.	.	.	.	.	.	.	.	.	.	.	.	.	.	100	.	.
DAGZYI010000020.1	Conjugative	GCA_023040435.1	207	1	.	.	.	.	.	.	.	.	.	.	.	.	.	.	.	.	.	.	.	.	.	.	.	100	.	.	.	.	.	.	.	.	.	.	.	.	.	.	.	.	.	.	.	.	.
DAHEEN010000022.1	Conjugative	GCA_023365235.1	208	2	.	.	.	.	.	.	.	.	.	.	.	100	.	.	.	.	.	.	.	.	.	.	.	.	100	.	.	.	.	.	.	.	.	.	.	.	.	.	.	.	.	.	.	.	.
DAHEMY010000027.1	Conjugative	GCA_023408035.1	197	2	.	.	.	.	.	.	.	.	.	.	.	100	.	.	.	.	.	.	.	.	.	.	.	.	100	.	.	.	.	.	.	.	.	.	.	.	.	.	.	.	.	.	.	.	.
DAHEMY010000062.1	Non-Mobilizable	GCA_023408035.1	197	2	.	.	.	.	.	.	.	.	.	.	.	100	.	.	.	.	.	.	.	.	.	.	.	.	100	.	.	.	.	.	.	.	.	.	.	.	.	.	.	.	.	.	.	.	.
DAHESM010000021.1	Conjugative	GCA_023452485.1	197	2	.	.	.	.	.	.	.	.	.	.	.	100	.	.	.	.	.	.	.	.	.	.	.	.	100	.	.	.	.	.	.	.	.	.	.	.	.	.	.	.	.	.	.	.	.
DAHESM010000044.1	Non-Mobilizable	GCA_023452485.1	197	2	.	.	.	.	.	.	.	.	.	.	.	100	.	.	.	.	.	.	.	.	.	.	.	.	100	.	.	.	.	.	.	.	.	.	.	.	.	.	.	.	.	.	.	.	.
DAHEST010000022.1	Conjugative	GCA_023452815.1	197	2	.	.	.	.	.	.	.	.	.	.	.	100	.	.	.	.	.	.	.	.	.	.	.	.	100	.	.	.	.	.	.	.	.	.	.	.	.	.	.	.	.	.	.	.	.
DAHEST010000031.1	Mobilizable	GCA_023452815.1	197	1	.	.	.	.	.	.	.	.	.	.	.	.	.	.	.	.	.	.	.	.	.	.	.	.	.	.	.	.	.	.	.	.	.	.	.	.	.	.	.	.	.	.	.	.	.
DAHEST010000056.1	Non-Mobilizable	GCA_023452815.1	197	2	.	.	.	.	.	.	.	.	.	.	.	100	.	.	.	.	.	.	.	.	.	.	.	.	100	.	.	.	.	.	.	.	.	.	.	.	.	.	.	.	.	.	.	.	.
DAHEVO010000046.1	Conjugative	GCA_023457975.1	17	2	.	.	.	.	.	.	.	.	.	.	.	100	.	.	.	.	.	.	.	.	.	.	.	.	100	.	.	.	.	.	.	.	.	.	.	.	.	.	.	.	.	.	.	.	.
DAJBWV010000027.1	Conjugative	GCA_025071075.1	197	2	.	.	.	.	.	.	.	.	.	.	.	100	.	.	.	.	.	.	.	.	.	.	.	.	100	.	.	.	.	.	.	.	.	.	.	.	.	.	.	.	.	.	.	.	.
DAJBWV010000062.1	Non-Mobilizable	GCA_025071075.1	197	2	.	.	.	.	.	.	.	.	.	.	.	100	.	.	.	.	.	.	.	.	.	.	.	.	100	.	.	.	.	.	.	.	.	.	.	.	.	.	.	.	.	.	.	.	.
DAJBWX010000022.1	Conjugative	GCA_025071175.1	197	2	.	.	.	.	.	.	.	.	.	.	.	100	.	.	.	.	.	.	.	.	.	.	.	.	100	.	.	.	.	.	.	.	.	.	.	.	.	.	.	.	.	.	.	.	.
DAJBWX010000031.1	Mobilizable	GCA_025071175.1	197	1	.	.	.	.	.	.	.	.	.	.	.	.	.	.	.	.	.	.	.	.	.	.	.	.	.	.	.	.	.	.	.	.	.	.	.	.	.	.	.	.	.	.	.	.	.
DAJBWX010000056.1	Non-Mobilizable	GCA_025071175.1	197	2	.	.	.	.	.	.	.	.	.	.	.	100	.	.	.	.	.	.	.	.	.	.	.	.	100	.	.	.	.	.	.	.	.	.	.	.	.	.	.	.	.	.	.	.	.
DAJBWZ010000020.1	Conjugative	GCA_025071235.1	207	1	.	.	.	.	.	.	.	.	.	.	.	.	.	.	.	.	.	.	.	.	.	.	.	100	.	.	.	.	.	.	.	.	.	.	.	.	.	.	.	.	.	.	.	.	.
DAJBXX010000021.1	Conjugative	GCA_025071735.1	197	2	.	.	.	.	.	.	.	.	.	.	.	100	.	.	.	.	.	.	.	.	.	.	.	.	100	.	.	.	.	.	.	.	.	.	.	.	.	.	.	.	.	.	.	.	.
DAJBXX010000043.1	Non-Mobilizable	GCA_025071735.1	197	2	.	.	.	.	.	.	.	.	.	.	.	100	.	.	.	.	.	.	.	.	.	.	.	.	100	.	.	.	.	.	.	.	.	.	.	.	.	.	.	.	.	.	.	.	.
DAJDFN010000013.1	Mobilizable	GCA_025101645.1	331	1	.	.	.	.	.	.	.	.	.	.	.	.	.	.	.	.	.	.	.	.	.	.	.	.	.	.	.	.	.	.	.	.	.	.	.	.	.	.	.	.	.	.	100	.	.
DAJDFN010000017.1	Mobilizable	GCA_025101645.1	331	1	.	.	.	.	.	.	.	.	.	.	.	.	.	.	.	.	.	.	.	.	.	.	.	.	.	.	.	.	.	.	100	.	.	.	.	.	.	.	.	.	.	.	.	.	.
DAJDSQ010000025.1	Non-Mobilizable	GCA_025116305.1	404	1	.	.	.	.	.	.	.	.	.	.	.	.	.	.	.	.	.	.	.	.	.	.	.	.	.	.	.	.	.	100	.	.	.	.	.	.	.	.	.	.	.	.	.	.	.
DAJDSW010000013.1	Mobilizable	GCA_025116365.1	331	3	.	.	.	.	.	.	.	.	.	.	.	.	.	.	100	.	.	.	.	.	.	.	.	.	.	.	.	.	.	.	.	.	.	.	.	.	.	.	.	.	.	.	100	.	.
DAJDTD010000021.1	Non-Mobilizable	GCA_025116585.1	149	1	.	.	.	.	.	.	.	.	.	.	.	.	.	.	.	.	.	.	.	.	.	.	.	.	.	.	.	.	.	.	100	.	.	.	.	.	.	.	.	.	.	.	.	.	.
FKIV01000020.1	Mobilizable	GCA_900075225.1	93	1	.	.	.	.	.	.	.	.	.	.	.	.	.	.	.	.	.	.	.	.	.	.	.	.	.	.	.	.	.	.	.	.	.	.	.	.	.	.	.	.	.	.	100	.	.
JAASII010000018.1	Mobilizable	GCA_019733755.1	14	4	.	.	.	.	.	.	.	.	.	.	.	.	.	.	.	.	.	.	.	.	.	.	100	.	.	.	.	.	.	.	.	.	.	.	.	.	.	100	.	.	.	.	.	.	.
JACDIR010000037.1	Mobilizable	GCA_025377565.1	93	3	.	.	.	.	.	.	100	.	.	.	.	.	.	.	.	.	.	.	.	.	.	.	.	.	.	.	.	.	.	.	.	.	.	.	.	.	.	100	100	.	.	.	.	.	.
JACGAF010000011.1	Mobilizable	GCA_020143225.1	93	3	.	.	.	.	.	.	100	.	.	.	.	.	.	.	.	.	.	.	.	.	.	.	.	.	.	.	.	.	.	.	.	.	.	.	.	.	.	100	100	.	.	.	.	.	.
JAEMVZ010000011.1	Conjugative	GCA_022341225.1	22	1	.	.	.	.	.	.	.	.	.	.	.	.	.	.	.	.	.	.	.	.	.	.	.	.	.	.	.	.	.	.	.	.	.	.	.	.	.	100	.	.	.	.	.	.	.
JAGPOA010000020.1	Mobilizable	GCA_025183515.1	93	1	.	.	.	.	.	.	.	.	.	.	.	.	96.95	.	.	.	.	.	.	.	.	.	.	.	.	.	.	.	.	.	.	.	.	.	.	.	.	.	.	.	.	.	.	.	.
JAHTGU010000019.1	Mobilizable	GCA_019166045.1	4	4	.	.	.	.	.	.	.	.	.	.	.	.	.	.	.	.	.	.	.	.	.	100	.	.	.	.	.	.	.	.	.	.	.	100	.	.	.	.	.	.	.	.	.	.	.
JAHTGV010000020.1	Mobilizable	GCA_019166205.1	4	4	.	.	.	.	.	.	.	.	.	.	.	.	.	.	.	.	.	.	.	.	.	100	.	.	.	.	.	.	.	.	.	.	.	100	.	.	.	.	.	.	.	.	.	.	.
JAKLSS010000002.1	Mobilizable	GCA_025218545.1	168	2	.	.	.	.	.	.	.	.	.	.	.	.	.	.	.	.	.	.	.	.	.	.	.	.	.	.	.	.	.	.	.	.	.	.	.	.	.	.	.	.	.	.	.	.	.
JAKLSS010000003.1	Mobilizable	GCA_025218545.1	168	1	.	.	.	.	.	.	.	.	.	.	.	.	.	.	.	.	.	.	.	.	.	.	.	.	.	.	.	.	.	.	100	.	.	.	.	.	.	.	.	.	.	.	.	.	.
JZYI01000034.1	Mobilizable	GCA_000957275.1	418	1	.	.	.	.	.	.	.	.	.	.	.	.	.	.	.	.	.	.	.	.	.	100	.	.	.	.	.	.	.	.	.	.	.	.	.	.	.	.	.	.	.	.	.	.	.
LAAX01000051.1	Mobilizable	GCA_000957485.1	-	1	.	.	.	.	.	.	.	.	.	.	.	.	.	.	.	.	.	.	.	.	100	.	.	.	.	.	.	.	.	.	.	.	.	.	.	.	.	.	.	.	.	.	.	.	.
LAAX01000061.1	Conjugative	GCA_000957485.1	-	1	.	.	.	.	.	.	.	.	.	.	.	.	.	.	.	.	.	.	.	.	.	.	.	.	.	.	.	.	.	.	.	.	.	.	.	.	.	.	.	100	.	.	.	.	.
LDBC01000091.1	Mobilizable	GCA_001011255.1	4	1	.	.	.	.	.	.	.	.	.	.	.	.	.	.	.	.	.	.	.	.	.	.	.	.	.	.	.	.	.	.	.	.	.	.	.	.	.	.	.	.	.	.	.	.	.
LRJR01000031.1	Mobilizable	GCA_001525245.1	4	1	.	.	.	.	.	.	.	.	.	.	.	.	.	.	.	.	.	.	.	.	.	.	.	.	.	.	.	.	.	.	.	.	.	.	.	.	100	.	.	.	.	.	.	.	.
NDEY01000023.1	Mobilizable	GCA_002182075.1	418	1	.	.	.	.	.	.	.	.	.	.	.	.	.	.	.	.	.	.	.	.	.	100	.	.	.	.	.	.	.	.	.	.	.	.	.	.	.	.	.	.	.	.	.	.	.
NPJV01000015.1	Conjugative	GCA_003425735.1	238	2	.	.	.	.	.	.	.	.	.	.	.	100	.	.	.	.	.	.	.	.	.	.	.	.	100	.	.	.	.	.	.	.	.	.	.	.	.	.	.	.	.	.	.	.	.
OW969634.1	Mobilizable	GCA_905333855.2	57	7	.	100	100	.	.	.	.	.	100	.	100	.	.	.	.	.	.	.	.	.	.	.	.	.	.	.	.	.	100	.	.	.	.	.	.	.	.	.	.	.	.	.	100	.	.
OW969635.1	Non-Mobilizable	GCA_905333855.2	57	1	.	.	.	.	.	.	.	.	.	.	.	.	.	.	.	.	.	.	.	.	.	.	.	.	.	.	.	.	.	.	100	.	.	.	.	.	.	.	.	.	.	.	.	.	.
PIBP01000025.1	Mobilizable	GCA_004127295.1	389	2	.	.	.	.	.	.	.	.	.	.	.	.	.	100	.	.	.	.	.	.	.	.	.	.	.	.	.	.	.	.	.	.	.	.	.	.	.	.	.	.	.	.	.	.	.
PQLE01000017.1	Non-Mobilizable	GCA_002918815.1	197	2	.	.	.	.	.	.	.	.	.	.	.	.	.	.	.	.	.	.	.	.	.	100	.	.	.	.	.	.	.	.	.	.	.	.	.	.	.	100	.	.	.	.	.	.	.
QKNB01000003.1	Mobilizable	GCA_003225895.1	-	1	.	.	.	.	.	.	.	.	.	.	.	.	.	.	.	.	.	.	.	.	.	.	.	.	.	.	.	.	.	.	100	.	.	.	.	.	.	.	.	.	.	.	.	.	.
VLOO01000014.1	Conjugative	GCA_007558425.1	56	2	.	.	.	.	.	.	.	.	.	.	.	.	.	.	.	100	.	.	.	.	.	.	.	100	.	.	.	.	.	.	.	.	.	.	.	.	.	.	.	.	.	.	.	.	.
VLOS01000013.1	Conjugative	GCA_007558485.1	56	2	.	.	.	.	.	.	.	.	.	.	.	.	.	.	.	100	.	.	.	.	.	.	.	100	.	.	.	.	.	.	.	.	.	.	.	.	.	.	.	.	.	.	.	.	.
VLOW01000014.1	Conjugative	GCA_007571405.1	56	2	.	.	.	.	.	.	.	.	.	.	.	.	.	.	.	100	.	.	.	.	.	.	.	100	.	.	.	.	.	.	.	.	.	.	.	.	.	.	.	.	.	.	.	.	.
VLOW01000015.1	Conjugative	GCA_007571405.1	56	1	.	.	.	.	.	.	.	.	.	.	.	.	.	.	.	.	.	.	.	.	.	.	.	.	.	.	.	.	.	.	.	.	.	.	.	.	.	100	.	.	.	.	.	.	.
VLOY01000014.1	Conjugative	GCA_007558665.1	56	2	.	.	.	.	.	.	.	.	.	.	.	.	.	.	.	100	.	.	.	.	.	.	.	100	.	.	.	.	.	.	.	.	.	.	.	.	.	.	.	.	.	.	.	.	.
VLOZ01000014.1	Non-Mobilizable	GCA_007558675.1	56	1	.	.	.	.	.	.	.	.	.	.	.	.	.	.	.	100	.	.	.	.	.	.	.	.	.	.	.	.	.	.	.	.	.	.	.	.	.	.	.	.	.	.	.	.	.
VLPB01000014.1	Conjugative	GCA_007558645.1	56	2	.	.	.	.	.	.	.	.	.	.	.	.	.	.	.	100	.	.	.	.	.	.	.	100	.	.	.	.	.	.	.	.	.	.	.	.	.	.	.	.	.	.	.	.	.
VLPE01000013.1	Conjugative	GCA_007558345.1	56	2	.	.	.	.	.	.	.	.	.	.	.	.	.	.	.	100	.	.	.	.	.	.	.	100	.	.	.	.	.	.	.	.	.	.	.	.	.	.	.	.	.	.	.	.	.
VLPF01000014.1	Conjugative	GCA_007558625.1	56	2	.	.	.	.	.	.	.	.	.	.	.	.	.	.	.	100	.	.	.	.	.	.	.	100	.	.	.	.	.	.	.	.	.	.	.	.	.	.	.	.	.	.	.	.	.
WMHU01000003.1	Conjugative	GCA_009757245.1	2	2	.	.	.	.	.	.	.	.	.	.	.	.	.	.	.	.	.	.	.	.	100	.	.	.	.	.	.	.	.	.	.	.	.	.	.	.	.	.	.	.	100	.	.	.	.
[truncated: 26 more columns]
